# Supplementary material for: Adaptable covalently cross-linked fibers
Source: Nat Commun. 2023 Apr 18;14:2218. doi: 10.1038/s41467-023-37850-w (PMC10113382; doi:10.1038/s41467-023-37850-w)
Supplement: Supplementary file 3 — Source Data [file 41467_2023_37850_MOESM3_ESM.xlsx]

## Sheet: Fig. 2a
CPOU		CPOU fiber
Wavenumber	Transmittance	Wavenumber	Transmittance
750.174	66.5095	750.174	59.7934
750.656	66.4525	750.656	59.7864
751.138	66.4077	751.138	59.792
751.62	66.3765	751.62	59.8098
752.102	66.3604	752.102	59.8404
752.584	66.3609	752.584	59.8862
753.066	66.3796	753.066	59.9495
753.548	66.417	753.548	60.031
754.031	66.4721	754.031	60.1283
754.513	66.5424	754.513	60.2364
754.995	66.6251	754.995	60.3484
755.477	66.7178	755.477	60.4584
755.959	66.8196	755.959	60.5621
756.441	66.9303	756.441	60.6574
756.923	67.0494	756.923	60.7427
757.405	67.1743	757.405	60.8159
757.888	67.2997	757.888	60.8734
758.37	67.4176	758.37	60.9107
758.852	67.5198	758.852	60.9248
759.334	67.5992	759.334	60.9158
759.816	67.6517	759.816	60.8877
760.298	67.6759	760.298	60.8479
760.78	67.6739	760.78	60.8038
761.262	67.6477	761.262	60.7601
761.744	67.5983	761.744	60.7157
762.227	67.5252	762.227	60.6646
762.709	67.4273	762.709	60.5981
763.191	67.3048	763.191	60.5089
763.673	67.1615	763.673	60.3953
764.155	67.0046	764.155	60.2616
764.637	66.8451	764.637	60.1185
765.119	66.6948	765.119	59.9789
765.601	66.5651	765.601	59.8555
766.083	66.4655	766.083	59.758
766.566	66.4039	766.566	59.6941
767.048	66.3881	767.048	59.6708
767.53	66.4269	767.53	59.6962
768.012	66.53	768.012	59.7805
768.494	66.7064	768.494	59.9336
768.976	66.962	768.976	60.1628
769.458	67.298	769.458	60.4698
769.94	67.71	769.94	60.8499
770.423	68.19	770.423	61.2936
770.905	68.7274	770.905	61.7888
771.387	69.311	771.387	62.3231
771.869	69.9287	771.869	62.8857
772.351	70.5676	772.351	63.467
772.833	71.2131	772.833	64.0576
773.315	71.8499	773.315	64.6483
773.797	72.4635	773.797	65.23
774.279	73.0419	774.279	65.7947
774.762	73.5777	774.762	66.3364
775.244	74.0681	775.244	66.8516
775.726	74.5142	775.726	67.3392
776.208	74.9192	776.208	67.799
776.69	75.2867	776.69	68.2314
777.172	75.6189	777.172	68.6354
777.654	75.9165	777.654	69.0092
778.136	76.1788	778.136	69.351
778.619	76.4059	778.619	69.6595
779.101	76.5996	779.101	69.9361
779.583	76.7648	779.583	70.1853
780.065	76.9092	780.065	70.4146
780.547	77.0422	780.547	70.6334
781.029	77.1729	781.029	70.8511
781.511	77.308	781.511	71.0747
781.993	77.4509	781.993	71.3078
782.476	77.6018	782.476	71.5498
782.958	77.7582	782.958	71.7973
783.44	77.9166	783.44	72.0451
783.922	78.0737	783.922	72.2886
784.404	78.2262	784.404	72.5243
784.886	78.3717	784.886	72.7513
785.368	78.5075	785.368	72.9702
785.85	78.6314	785.85	73.183
786.332	78.7414	786.332	73.3911
786.814	78.837	786.814	73.5956
787.297	78.9193	787.297	73.7959
787.779	78.9915	787.779	73.9909
788.261	79.0584	788.261	74.1788
788.743	79.1246	788.743	74.3581
789.225	79.1932	789.225	74.5274
789.707	79.2646	789.707	74.6858
790.189	79.3371	790.189	74.8321
790.671	79.4069	790.671	74.9651
791.154	79.4705	791.154	75.0835
791.636	79.5254	791.636	75.1864
792.118	79.5711	792.118	75.2737
792.6	79.6084	792.6	75.3462
793.082	79.639	793.082	75.406
793.564	79.6644	793.564	75.4549
794.046	79.6857	794.046	75.4951
794.528	79.7036	794.528	75.5277
795.01	79.7187	795.01	75.5526
795.493	79.7317	795.493	75.5692
795.975	79.7425	795.975	75.5755
796.457	79.7491	796.457	75.569
796.939	79.7468	796.939	75.5471
797.421	79.7289	797.421	75.5076
797.903	79.6875	797.903	75.4497
798.385	79.6169	798.385	75.3741
798.867	79.5153	798.867	75.2837
799.35	79.3865	799.35	75.1825
799.832	79.2385	799.832	75.0744
800.314	79.0807	800.314	74.9617
800.796	78.9197	800.796	74.8436
801.278	78.7568	801.278	74.7161
801.76	78.5877	801.76	74.5733
802.242	78.4041	802.242	74.4095
802.724	78.1976	802.724	74.2209
803.207	77.9634	803.207	74.007
803.689	77.7017	803.689	73.7705
804.171	77.4174	804.171	73.5158
804.653	77.1171	804.653	73.2472
805.135	76.8062	805.135	72.9675
805.617	76.4869	805.617	72.6783
806.099	76.1582	806.099	72.3803
806.581	75.8172	806.581	72.0751
807.063	75.4622	807.063	71.7653
807.545	75.0937	807.545	71.4543
808.028	74.7148	808.028	71.1445
808.51	74.3307	808.51	70.8368
808.992	73.9471	808.992	70.53
809.474	73.5695	809.474	70.2227
809.956	73.2033	809.956	69.9148
810.438	72.8537	810.438	69.6092
810.92	72.5261	810.92	69.3122
811.403	72.2254	811.403	69.0315
811.885	71.9552	811.885	68.7735
812.367	71.7169	812.367	68.5413
812.849	71.5107	812.849	68.3337
813.331	71.3358	813.331	68.1466
813.813	71.1925	813.813	67.9764
814.295	71.0833	814.295	67.8223
814.777	71.0123	814.777	67.688
815.259	70.9843	815.259	67.5814
815.741	71.0024	815.741	67.512
816.224	71.0665	816.224	67.4884
816.706	71.173	816.706	67.5162
817.188	71.3158	817.188	67.5974
817.67	71.4877	817.67	67.7304
818.152	71.6822	818.152	67.9116
818.634	71.8947	818.634	68.1356
819.116	72.1226	819.116	68.3961
819.598	72.365	819.598	68.6856
820.081	72.6211	820.081	68.9957
820.563	72.8901	820.563	69.3172
821.045	73.17	821.045	69.6414
821.527	73.4579	821.527	69.96
822.009	73.7499	822.009	70.2669
822.491	74.0418	822.491	70.5579
822.973	74.3296	822.973	70.8312
823.455	74.61	823.455	71.087
823.938	74.8807	823.938	71.327
824.42	75.1402	824.42	71.5532
824.902	75.3876	824.902	71.7675
825.384	75.6221	825.384	71.9716
825.866	75.843	825.866	72.1666
826.348	76.0497	826.348	72.3535
826.83	76.2416	826.83	72.5332
827.312	76.4187	827.312	72.706
827.794	76.5819	827.794	72.8718
828.277	76.733	828.277	73.0296
828.759	76.8751	828.759	73.1782
829.241	77.0119	829.241	73.3159
829.723	77.1479	829.723	73.4418
830.205	77.2873	830.205	73.5559
830.687	77.433	830.687	73.6595
831.169	77.586	831.169	73.7544
831.651	77.7443	831.651	73.8427
832.134	77.9036	832.134	73.9259
832.616	78.0575	832.616	74.0047
833.098	78.1995	833.098	74.0795
833.58	78.3241	833.58	74.1504
834.062	78.4285	834.062	74.2181
834.544	78.5134	834.544	74.2837
835.026	78.5818	835.026	74.3477
835.508	78.6382	835.508	74.4099
835.99	78.6868	835.99	74.4686
836.472	78.7296	836.472	74.5208
836.955	78.7666	836.955	74.5632
837.437	78.7955	837.437	74.5933
837.919	78.8129	837.919	74.6106
838.401	78.8157	838.401	74.6166
838.883	78.8019	838.883	74.6142
839.365	78.7711	839.365	74.606
839.847	78.7245	839.847	74.5934
840.33	78.6649	840.33	74.576
840.812	78.5965	840.812	74.5518
841.294	78.5242	841.294	74.519
841.776	78.4537	841.776	74.4769
842.258	78.3901	842.258	74.4272
842.74	78.3369	842.74	74.3733
843.222	78.2956	843.222	74.3195
843.704	78.2657	843.704	74.2691
844.186	78.245	844.186	74.2244
844.668	78.2319	844.668	74.1856
845.151	78.2263	845.151	74.1524
845.633	78.2306	845.633	74.1245
846.115	78.2492	846.115	74.1028
846.597	78.2873	846.597	74.0895
847.079	78.3487	847.079	74.0874
847.561	78.4348	847.561	74.0993
848.043	78.5435	848.043	74.1274
848.525	78.6703	848.525	74.1727
849.008	78.8095	849.008	74.2349
849.49	78.9559	849.49	74.3128
849.972	79.1062	849.972	74.4039
850.454	79.2593	850.454	74.5052
850.936	79.4161	850.936	74.6128
851.418	79.5774	851.418	74.7226
851.9	79.7437	851.9	74.8311
852.382	79.9135	852.382	74.9356
852.865	80.0839	852.865	75.0356
853.347	80.251	853.347	75.1321
853.829	80.4111	853.829	75.2283
854.311	80.5614	854.311	75.3273
854.793	80.7008	854.793	75.4314
855.275	80.8293	855.275	75.5408
855.757	80.9479	855.757	75.6531
856.239	81.0585	856.239	75.7643
856.721	81.1636	856.721	75.8696
857.204	81.2664	857.204	75.9656
857.686	81.3709	857.686	76.0507
858.168	81.4811	858.168	76.1259
858.65	81.6005	858.65	76.1941
859.132	81.7309	859.132	76.2587
859.614	81.8717	859.614	76.323
860.096	82.0197	860.096	76.3894
860.578	82.1702	860.578	76.4596
861.061	82.3181	861.061	76.5349
861.543	82.4597	861.543	76.6168
862.025	82.5937	862.025	76.7068
862.507	82.7217	862.507	76.8061
862.989	82.8477	862.989	76.9153
863.471	82.9769	863.471	77.0342
863.953	83.1146	863.953	77.1619
864.435	83.2646	864.435	77.2976
864.917	83.4289	864.917	77.4405
865.399	83.6068	865.399	77.5907
865.882	83.7953	865.882	77.7487
866.364	83.9892	866.364	77.9145
866.846	84.1823	866.846	78.0873
867.328	84.3685	867.328	78.2652
867.81	84.5429	867.81	78.4452
868.292	84.703	868.292	78.6239
868.774	84.8487	868.774	78.7983
869.256	84.9826	869.256	78.9664
869.739	85.1075	869.739	79.1268
870.221	85.2255	870.221	79.2781
870.703	85.3366	870.703	79.4183
871.185	85.4377	871.185	79.5441
871.667	85.5242	871.667	79.652
872.149	85.5922	872.149	79.7391
872.631	85.6403	872.631	79.8044
873.113	85.671	873.113	79.8499
873.596	85.6908	873.596	79.8797
874.078	85.7074	874.078	79.8987
874.56	85.7278	874.56	79.9106
875.042	85.756	875.042	79.917
875.524	85.7919	875.524	79.917
876.006	85.8324	876.006	79.9084
876.488	85.873	876.488	79.8891
876.97	85.9092	876.97	79.8587
877.452	85.9376	877.452	79.8183
877.935	85.9562	877.935	79.7703
878.417	85.9634	878.417	79.7166
878.899	85.958	878.899	79.6583
879.381	85.9393	879.381	79.5953
879.863	85.9076	879.863	79.5276
880.345	85.8657	880.345	79.4558
880.827	85.8187	880.827	79.382
881.309	85.7729	881.309	79.3093
881.792	85.7342	881.792	79.2405
882.274	85.7054	882.274	79.1765
882.756	85.6857	882.756	79.1158
883.238	85.6708	883.238	79.0549
883.72	85.6543	883.72	78.9897
884.202	85.6308	884.202	78.9167
884.684	85.597	884.684	78.8346
885.166	85.5528	885.166	78.7441
885.648	85.4998	885.648	78.6466
886.131	85.4397	886.131	78.5432
886.613	85.3726	886.613	78.4336
887.095	85.2972	887.095	78.3166
887.577	85.2109	887.577	78.191
888.059	85.1123	888.059	78.0566
888.541	85.0021	888.541	77.9153
889.023	84.8835	889.023	77.7699
889.505	84.7613	889.505	77.6235
889.987	84.6402	889.987	77.4771
890.47	84.5226	890.47	77.3292
890.952	84.4084	890.952	77.1765
891.434	84.2954	891.434	77.0149
891.916	84.1805	891.916	76.8418
892.398	84.061	892.398	76.6568
892.88	83.9353	892.88	76.4622
893.362	83.8027	893.362	76.2618
893.845	83.6629	893.845	76.0595
894.327	83.5155	894.327	75.8577
894.809	83.3601	894.809	75.6574
895.291	83.1967	895.291	75.4582
895.773	83.0264	895.773	75.2587
896.255	82.8517	896.255	75.0573
896.737	82.6753	896.737	74.8518
897.219	82.4995	897.219	74.6393
897.701	82.3248	897.701	74.4159
898.183	82.1493	898.183	74.1771
898.666	81.9694	898.666	73.9198
899.148	81.7809	899.148	73.6427
899.63	81.5802	899.63	73.3478
900.112	81.3653	900.112	73.0406
900.594	81.1355	900.594	72.7279
901.076	80.8905	901.076	72.4163
901.558	80.6291	901.558	72.1102
902.04	80.3484	902.04	71.8114
902.523	80.0444	902.523	71.5186
903.005	79.7125	903.005	71.2294
903.487	79.3488	903.487	70.9409
903.969	78.9507	903.969	70.6508
904.451	78.5178	904.451	70.3576
904.933	78.0508	904.933	70.0601
905.415	77.5515	905.415	69.7581
905.897	77.0227	905.897	69.4516
906.38	76.4678	906.38	69.1416
906.862	75.8913	906.862	68.8302
907.344	75.2977	907.344	68.5206
907.826	74.6912	907.826	68.2163
908.308	74.0738	908.308	67.9206
908.79	73.4458	908.79	67.6364
909.272	72.8063	909.272	67.3666
909.754	72.1556	909.754	67.1148
910.236	71.4975	910.236	66.8864
910.719	70.8406	910.719	66.6882
911.201	70.1982	911.201	66.5276
911.683	69.5859	911.683	66.4113
912.165	69.018	912.165	66.3434
912.647	68.5058	912.647	66.3251
913.129	68.0566	913.129	66.356
913.611	67.6752	913.611	66.4354
914.093	67.3658	914.093	66.5639
914.576	67.1331	914.576	66.7436
915.058	66.9815	915.058	66.9764
915.54	66.9129	915.54	67.2627
916.022	66.9246	916.022	67.5985
916.504	67.0083	916.504	67.9759
916.986	67.151	916.986	68.3836
917.468	67.3374	917.468	68.8094
917.95	67.5532	917.95	69.2427
918.432	67.7868	918.432	69.6762
918.915	68.0297	918.915	70.1058
919.397	68.2756	919.397	70.5298
919.879	68.519	919.879	70.947
920.361	68.7542	920.361	71.3549
920.843	68.9747	920.843	71.7487
921.325	69.1747	921.325	72.1211
921.807	69.3501	921.807	72.4638
922.289	69.4996	922.289	72.7686
922.771	69.6243	922.771	73.0301
923.254	69.7272	923.254	73.2458
923.736	69.8113	923.736	73.4166
924.218	69.8785	924.218	73.5462
924.7	69.9291	924.7	73.6394
925.182	69.9626	925.182	73.701
925.664	69.9788	925.664	73.7353
926.146	69.9787	926.146	73.7457
926.628	69.9652	926.628	73.7351
927.111	69.942	927.111	73.7056
927.593	69.9133	927.593	73.6584
928.075	69.8821	928.075	73.5932
928.557	69.8505	928.557	73.509
929.039	69.8203	929.039	73.4036
929.521	69.7936	929.521	73.2758
930.003	69.7734	930.003	73.1254
930.485	69.7634	930.485	72.955
930.967	69.7666	930.967	72.769
931.45	69.7839	931.45	72.5725
931.932	69.813	931.932	72.3704
932.414	69.8486	932.414	72.1659
932.896	69.8841	932.896	71.9605
933.378	69.9124	933.378	71.7546
933.86	69.9285	933.86	71.5482
934.342	69.9297	934.342	71.3418
934.824	69.9153	934.824	71.1355
935.307	69.886	935.307	70.929
935.789	69.8431	935.789	70.7207
936.271	69.7872	936.271	70.5077
936.753	69.7188	936.753	70.287
937.235	69.6386	937.235	70.056
937.717	69.5475	937.717	69.8149
938.199	69.4469	938.199	69.5659
938.681	69.3379	938.681	69.3128
939.163	69.2207	939.163	69.0591
939.646	69.0942	939.646	68.8067
940.128	68.957	940.128	68.5552
940.61	68.8075	940.61	68.3024
941.092	68.6458	941.092	68.0457
941.574	68.4735	941.574	67.7844
942.056	68.2935	942.056	67.5196
942.538	68.1086	942.538	67.2539
943.02	67.9203	943.02	66.9905
943.503	67.7276	943.503	66.7311
943.985	67.5278	943.985	66.4755
944.467	67.3176	944.467	66.2216
944.949	67.0945	944.949	65.9671
945.431	66.858	945.431	65.7101
945.913	66.6092	945.913	65.4501
946.395	66.35	946.395	65.1873
946.877	66.0814	946.877	64.9215
947.359	65.8034	947.359	64.6519
947.842	65.515	947.842	64.3767
948.324	65.2155	948.324	64.0942
948.806	64.9054	948.806	63.804
949.288	64.5875	949.288	63.5082
949.77	64.2652	949.77	63.2109
950.252	63.9419	950.252	62.9168
950.734	63.6184	950.734	62.6296
951.216	63.2937	951.216	62.3506
951.698	62.9654	951.698	62.0784
952.181	62.6323	952.181	61.8109
952.663	62.2963	952.663	61.5463
953.145	61.9633	953.145	61.2856
953.627	61.6414	953.627	61.0317
954.109	61.3385	954.109	60.789
954.591	61.0595	954.591	60.561
955.073	60.8051	955.073	60.3492
955.555	60.5725	955.555	60.1526
956.038	60.358	956.038	59.9689
956.52	60.1596	956.52	59.7958
957.002	59.9781	957.002	59.6326
957.484	59.8166	957.484	59.4806
957.966	59.6785	957.966	59.3416
958.448	59.5647	958.448	59.2174
958.93	59.4727	958.93	59.1085
959.412	59.3976	959.412	59.0141
959.894	59.3335	959.894	58.9333
960.377	59.2766	960.377	58.8654
960.859	59.226	960.859	58.811
961.341	59.1836	961.341	58.7709
961.823	59.1518	961.823	58.7449
962.305	59.1316	962.305	58.7313
962.787	59.1221	962.787	58.7256
963.269	59.1204	963.269	58.7225
963.751	59.1238	963.751	58.7168
964.234	59.1308	964.234	58.7056
964.716	59.1421	964.716	58.6883
965.198	59.1588	965.198	58.6666
965.68	59.1809	965.68	58.642
966.162	59.2056	966.162	58.6149
966.644	59.2267	966.644	58.5832
967.126	59.2367	967.126	58.5428
967.608	59.2287	967.608	58.4894
968.091	59.1996	968.091	58.4199
968.573	59.15	968.573	58.3334
969.055	59.0838	969.055	58.2311
969.537	59.0048	969.537	58.1147
970.019	58.915	970.019	57.9849
970.501	58.8123	970.501	57.8406
970.983	58.6919	970.983	57.6794
971.465	58.548	971.465	57.4987
971.947	58.377	971.947	57.2972
972.429	58.1787	972.429	57.0763
972.912	57.9563	972.912	56.8394
973.394	57.7152	973.394	56.5905
973.876	57.46	973.876	56.3329
974.358	57.1938	974.358	56.0682
974.84	56.9177	974.84	55.7969
975.322	56.6323	975.322	55.5195
975.804	56.3394	975.804	55.2387
976.286	56.0427	976.286	54.9597
976.769	55.7471	976.769	54.69
977.251	55.4571	977.251	54.4375
977.733	55.1751	977.733	54.2085
978.215	54.9009	978.215	54.0076
978.697	54.6331	978.697	53.8372
979.179	54.3711	979.179	53.6998
979.661	54.1167	979.661	53.5988
980.143	53.8749	980.143	53.5389
980.625	53.652	980.625	53.5251
981.108	53.4534	981.108	53.5598
981.59	53.281	981.59	53.6418
982.072	53.1331	982.072	53.7658
982.554	53.0056	982.554	53.9241
983.036	52.8946	983.036	54.1084
983.518	52.7989	983.518	54.313
984	52.7199	984	54.5345
984.482	52.6603	984.482	54.7721
984.965	52.6215	984.965	55.0252
985.447	52.6016	985.447	55.2922
985.929	52.5953	985.929	55.5698
986.411	52.5959	986.411	55.8539
986.893	52.5985	986.893	56.141
987.375	52.6022	987.375	56.4292
987.857	52.6103	987.857	56.7183
988.339	52.628	988.339	57.0089
988.822	52.659	988.822	57.3006
989.304	52.7026	989.304	57.5906
989.786	52.7537	989.786	57.8739
990.268	52.8038	990.268	58.1444
990.75	52.8457	990.75	58.3968
991.232	52.8757	991.232	58.6284
991.714	52.8955	991.714	58.8398
992.196	52.9109	992.196	59.0342
992.678	52.9285	992.678	59.2155
993.16	52.953	993.16	59.3865
993.643	52.9855	993.643	59.5481
994.125	53.0244	994.125	59.6987
994.607	53.0671	994.607	59.8357
995.089	53.1128	995.089	59.9564
995.571	53.1629	995.571	60.0594
996.053	53.2205	996.053	60.1447
996.535	53.2879	996.535	60.2139
997.018	53.3649	997.018	60.2685
997.5	53.4484	997.5	60.3107
997.982	53.5338	997.982	60.3425
998.464	53.6173	998.464	60.3664
998.946	53.6981	998.946	60.3856
999.428	53.7786	999.428	60.4031
999.91	53.8624	999.91	60.4214
1000.39	53.9524	1000.39	60.4408
1000.87	54.0481	1000.87	60.4587
1001.36	54.1457	1001.36	60.4705
1001.84	54.2394	1001.84	60.4706
1002.32	54.3243	1002.32	60.4546
1002.8	54.3993	1002.8	60.4209
1003.28	54.4669	1003.28	60.3707
1003.77	54.5326	1003.77	60.3074
1004.25	54.6015	1004.25	60.2343
1004.73	54.6763	1004.73	60.1531
1005.21	54.7562	1005.21	60.063
1005.7	54.838	1005.7	59.9614
1006.18	54.9186	1006.18	59.8455
1006.66	54.9968	1006.66	59.7148
1007.14	55.0744	1007.14	59.5718
1007.62	55.1544	1007.62	59.4212
1008.11	55.2393	1008.11	59.2686
1008.59	55.3287	1008.59	59.118
1009.07	55.4188	1009.07	58.9701
1009.55	55.5046	1009.55	58.8221
1010.03	55.581	1010.03	58.6691
1010.52	55.6459	1010.52	58.5057
1011	55.6998	1011	58.3274
1011.48	55.7443	1011.48	58.131
1011.96	55.7796	1011.96	57.914
1012.45	55.8027	1012.45	57.6739
1012.93	55.8074	1012.93	57.4079
1013.41	55.7869	1013.41	57.114
1013.89	55.7371	1013.89	56.7934
1014.37	55.6606	1014.37	56.4524
1014.86	55.5674	1014.86	56.1039
1015.34	55.4739	1015.34	55.7668
1015.82	55.3988	1015.82	55.4631
1016.3	55.3594	1016.3	55.2146
1016.78	55.3686	1016.78	55.0392
1017.27	55.4338	1017.27	54.9487
1017.75	55.5587	1017.75	54.9486
1018.23	55.7437	1018.23	55.0376
1018.71	55.9871	1018.71	55.2085
1019.2	56.2838	1019.2	55.4472
1019.68	56.6236	1019.68	55.7338
1020.16	56.9904	1020.16	56.0432
1020.64	57.3635	1020.64	56.3478
1021.12	57.7203	1021.12	56.6208
1021.61	58.0409	1021.61	56.8402
1022.09	58.3109	1022.09	56.9912
1022.57	58.5237	1022.57	57.0672
1023.05	58.6787	1023.05	57.0692
1023.53	58.7797	1023.53	57.0036
1024.02	58.8315	1024.02	56.8801
1024.5	58.8379	1024.5	56.7092
1024.98	58.8013	1024.98	56.502
1025.46	58.7241	1025.46	56.269
1025.94	58.6095	1025.94	56.0213
1026.43	58.463	1026.43	55.7698
1026.91	58.2914	1026.91	55.5241
1027.39	58.1014	1027.39	55.2914
1027.87	57.8971	1027.87	55.074
1028.36	57.6797	1028.36	54.8706
1028.84	57.4482	1028.84	54.6764
1029.32	57.2011	1029.32	54.4861
1029.8	56.9388	1029.8	54.2953
1030.28	56.6642	1030.28	54.102
1030.77	56.382	1030.77	53.9058
1031.25	56.0962	1031.25	53.7062
1031.73	55.8086	1031.73	53.5013
1032.21	55.5176	1032.21	53.2877
1032.69	55.2197	1032.69	53.0616
1033.18	54.9125	1033.18	52.8204
1033.66	54.5963	1033.66	52.5643
1034.14	54.2753	1034.14	52.297
1034.62	53.9559	1034.62	52.0233
1035.11	53.6433	1035.11	51.748
1035.59	53.3389	1035.59	51.4731
1036.07	53.0388	1036.07	51.1976
1036.55	52.7361	1036.55	50.9187
1037.03	52.4239	1037.03	50.6342
1037.52	52.099	1037.52	50.3443
1038	51.7636	1038	50.0526
1038.48	51.4238	1038.48	49.7636
1038.96	51.0869	1038.96	49.4815
1039.44	50.7575	1039.44	49.2066
1039.93	50.4355	1039.93	48.9361
1040.41	50.117	1040.41	48.6648
1040.89	49.7969	1040.89	48.3881
1041.37	49.4722	1041.37	48.1043
1041.85	49.1438	1041.85	47.815
1042.34	48.8153	1042.34	47.5234
1042.82	48.4911	1042.82	47.2322
1043.3	48.1731	1043.3	46.9409
1043.78	47.8592	1043.78	46.6458
1044.27	47.5451	1044.27	46.3422
1044.75	47.2264	1044.75	46.0272
1045.23	46.9011	1045.23	45.7019
1045.71	46.5708	1045.71	45.3718
1046.19	46.2386	1046.19	45.0435
1046.68	45.9064	1046.68	44.7216
1047.16	45.5725	1047.16	44.4053
1047.64	45.231	1047.64	44.0883
1048.12	44.8741	1048.12	43.7616
1048.6	44.4959	1048.6	43.4173
1049.09	44.095	1049.09	43.053
1049.57	43.6756	1049.57	42.6721
1050.05	43.2443	1050.05	42.2821
1050.53	42.8066	1050.53	41.8904
1051.02	42.3635	1051.02	41.5002
1051.5	41.911	1051.5	41.1095
1051.98	41.443	1051.98	40.7125
1052.46	40.956	1052.46	40.3041
1052.94	40.4528	1052.94	39.8833
1053.42	39.9433	1053.42	39.455
1053.91	39.441	1053.91	39.0284
1054.39	38.958	1054.39	38.6127
1054.87	38.5	1054.87	38.2143
1055.35	38.0649	1055.35	37.8343
1055.84	37.6454	1055.84	37.4704
1056.32	37.2346	1056.32	37.1203
1056.8	36.8307	1056.8	36.7845
1057.28	36.4383	1057.28	36.4669
1057.76	36.0668	1057.76	36.1734
1058.25	35.7247	1058.25	35.9078
1058.73	35.4157	1058.73	35.6693
1059.21	35.1374	1059.21	35.4528
1059.69	34.8839	1059.69	35.2515
1060.17	34.6506	1060.17	35.0612
1060.66	34.4386	1060.66	34.8831
1061.14	34.2551	1061.14	34.7235
1061.62	34.1099	1061.62	34.5907
1062.1	34.0097	1062.1	34.4902
1062.59	33.9533	1062.59	34.4212
1063.07	33.9313	1063.07	34.377
1063.55	33.9293	1063.55	34.3486
1064.03	33.9346	1064.03	34.3296
1064.51	33.9413	1064.51	34.3194
1065	33.9518	1065	34.3229
1065.48	33.9738	1065.48	34.3468
1065.96	34.0153	1065.96	34.3941
1066.44	34.0788	1066.44	34.4609
1066.92	34.1599	1066.92	34.5365
1067.41	34.2497	1067.41	34.6079
1067.89	34.3395	1067.89	34.6656
1068.37	34.4251	1068.37	34.7081
1068.85	34.5081	1068.85	34.7416
1069.34	34.593	1069.34	34.7762
1069.82	34.683	1069.82	34.8202
1070.3	34.7767	1070.3	34.8749
1070.78	34.8667	1070.78	34.9344
1071.26	34.9436	1071.26	34.9882
1071.75	35.0003	1071.75	35.0277
1072.23	35.0358	1072.23	35.0497
1072.71	35.0552	1072.71	35.0579
1073.19	35.0668	1073.19	35.0596
1073.67	35.0763	1073.67	35.0607
1074.16	35.0834	1074.16	35.0616
1074.64	35.0812	1074.64	35.0566
1075.12	35.0604	1075.12	35.0371
1075.6	35.0144	1075.6	34.9972
1076.09	34.9435	1076.09	34.9382
1076.57	34.8557	1076.57	34.8689
1077.05	34.7623	1077.05	34.8026
1077.53	34.6724	1077.53	34.7505
1078.01	34.5877	1078.01	34.7174
1078.49	34.5024	1078.49	34.7
1078.98	34.4062	1078.98	34.6897
1079.46	34.291	1079.46	34.6785
1079.94	34.155	1079.94	34.6632
1080.42	34.0046	1080.42	34.6473
1080.91	33.8502	1080.91	34.6386
1081.39	33.701	1081.39	34.6439
1081.87	33.5597	1081.87	34.6645
1082.35	33.4211	1082.35	34.6957
1082.83	33.2751	1082.83	34.7281
1083.32	33.1129	1083.32	34.7531
1083.8	32.9313	1083.8	34.7668
1084.28	32.7339	1084.28	34.7707
1084.76	32.5286	1084.76	34.77
1085.24	32.3218	1085.24	34.7687
1085.73	32.1141	1085.73	34.7659
1086.21	31.8996	1086.21	34.7552
1086.69	31.6692	1086.69	34.7275
1087.17	31.4164	1087.17	34.6752
1087.65	31.1418	1087.65	34.5961
1088.14	30.8543	1088.14	34.4943
1088.62	30.5669	1088.62	34.3773
1089.1	30.2909	1089.1	34.2513
1089.58	30.0304	1089.58	34.118
1090.07	29.7816	1090.07	33.9737
1090.55	29.5357	1090.55	33.8128
1091.03	29.2855	1091.03	33.6321
1091.51	29.0306	1091.51	33.4348
1091.99	28.7781	1091.99	33.2306
1092.48	28.5392	1092.48	33.0323
1092.96	28.3233	1092.96	32.8503
1093.44	28.1324	1093.44	32.6876
1093.92	27.9606	1093.92	32.5396
1094.4	27.7978	1094.4	32.3971
1094.89	27.6359	1094.89	32.2516
1095.37	27.4739	1095.37	32.1006
1095.85	27.319	1095.85	31.9487
1096.33	27.182	1096.33	31.8046
1096.82	27.0716	1096.82	31.6766
1097.3	26.9885	1097.3	31.5679
1097.78	26.9252	1097.78	31.4754
1098.26	26.8699	1098.26	31.393
1098.74	26.8135	1098.74	31.3159
1099.23	26.7552	1099.23	31.2445
1099.71	26.7028	1099.71	31.1853
1100.19	26.6692	1100.19	31.147
1100.67	26.6652	1100.67	31.1359
1101.15	26.6941	1101.15	31.1518
1101.64	26.7499	1101.64	31.1878
1102.12	26.8218	1102.12	31.2335
1102.6	26.9003	1102.6	31.2812
1103.08	26.9826	1103.08	31.3295
1103.57	27.074	1103.57	31.3841
1104.05	27.1844	1104.05	31.4544
1104.53	27.3222	1104.53	31.5486
1105.01	27.4894	1105.01	31.6691
1105.49	27.6806	1105.49	31.8124
1105.98	27.887	1105.98	31.9717
1106.46	28.1018	1106.46	32.1423
1106.94	28.3256	1106.94	32.3252
1107.42	28.5661	1107.42	32.5269
1107.9	28.8348	1107.9	32.7567
1108.39	29.1406	1108.39	33.021
1108.87	29.4847	1108.87	33.3201
1109.35	29.861	1109.35	33.648
1109.83	30.2592	1109.83	33.996
1110.32	30.6715	1110.32	34.3581
1110.8	31.0972	1110.8	34.7344
1111.28	31.543	1111.28	35.1309
1111.76	32.0197	1111.76	35.5559
1112.24	32.536	1112.24	36.0148
1112.72	33.0936	1112.72	36.5067
1113.21	33.687	1113.21	37.0236
1113.69	34.3066	1113.69	37.5551
1114.17	34.9438	1114.17	38.0927
1114.65	35.5958	1114.65	38.634
1115.14	36.2651	1115.14	39.1828
1115.62	36.9571	1115.62	39.7459
1116.1	37.6745	1116.1	40.3282
1116.58	38.4147	1116.58	40.9293
1117.07	39.1691	1117.07	41.5426
1117.55	39.9275	1117.55	42.159
1118.03	40.6825	1118.03	42.7708
1118.51	41.4333	1118.51	43.3755
1118.99	42.1855	1118.99	43.9762
1119.47	42.9479	1119.47	44.5792
1119.96	43.7272	1119.96	45.1899
1120.44	44.5242	1120.44	45.8094
1120.92	45.3334	1120.92	46.4338
1121.4	46.1462	1121.4	47.0567
1121.89	46.9552	1121.89	47.6726
1122.37	47.7582	1122.37	48.28
1122.85	48.5588	1122.85	48.882
1123.33	49.3644	1123.33	49.4847
1123.81	50.1819	1123.81	50.0939
1124.3	51.0143	1124.3	50.712
1124.78	51.8599	1124.78	51.337
1125.26	52.7133	1125.26	51.9639
1125.74	53.5692	1125.74	52.5874
1126.22	54.4247	1126.22	53.2036
1126.71	55.2805	1126.71	53.8117
1127.19	56.1395	1127.19	54.4121
1127.67	57.0045	1127.67	55.0058
1128.15	57.8757	1128.15	55.5915
1128.63	58.7502	1128.63	56.1662
1129.12	59.623	1129.12	56.726
1129.6	60.4886	1129.6	57.2677
1130.08	61.3436	1130.08	57.7907
1130.56	62.1869	1130.56	58.297
1131.05	63.0194	1131.05	58.7897
1131.53	63.8423	1131.53	59.2719
1132.01	64.656	1132.01	59.7441
1132.49	65.4595	1132.49	60.2041
1132.97	66.2505	1132.97	60.6478
1133.46	67.0266	1133.46	61.0704
1133.94	67.7862	1133.94	61.4686
1134.42	68.529	1134.42	61.8411
1134.9	69.2552	1134.9	62.1885
1135.38	69.9655	1135.38	62.5122
1135.87	70.6597	1135.87	62.8138
1136.35	71.3363	1136.35	63.0938
1136.83	71.993	1136.83	63.3521
1137.31	72.6269	1137.31	63.5889
1137.8	73.2352	1137.8	63.8051
1138.28	73.8161	1138.28	64.0031
1138.76	74.3694	1138.76	64.1862
1139.24	74.8961	1139.24	64.358
1139.72	75.3986	1139.72	64.5216
1140.21	75.88	1140.21	64.6801
1140.69	76.3435	1140.69	64.8368
1141.17	76.7921	1141.17	64.9966
1141.65	77.2279	1141.65	65.1667
1142.13	77.6521	1142.13	65.356
1142.62	78.0653	1142.62	65.574
1143.1	78.4673	1143.1	65.8284
1143.58	78.8576	1143.58	66.1222
1144.06	79.2355	1144.06	66.4537
1144.55	79.6002	1144.55	66.8162
1145.03	79.9514	1145.03	67.2002
1145.51	80.2892	1145.51	67.5952
1145.99	80.6145	1145.99	67.9922
1146.47	80.9293	1146.47	68.3838
1146.96	81.2356	1146.96	68.7645
1147.44	81.5354	1147.44	69.1304
1147.92	81.8294	1147.92	69.4779
1148.4	82.1172	1148.4	69.8038
1148.88	82.3963	1148.88	70.1052
1149.37	82.6641	1149.37	70.3797
1149.85	82.9181	1149.85	70.6263
1150.33	83.1577	1150.33	70.8454
1150.81	83.3839	1150.81	71.0383
1151.3	83.5995	1151.3	71.2073
1151.78	83.8078	1151.78	71.3542
1152.26	84.0109	1152.26	71.4802
1152.74	84.2091	1152.74	71.5853
1153.22	84.4012	1153.22	71.6693
1153.7	84.585	1153.7	71.7314
1154.19	84.7587	1154.19	71.7711
1154.67	84.9217	1154.67	71.7881
1155.15	85.075	1155.15	71.7824
1155.63	85.2199	1155.63	71.7536
1156.12	85.3572	1156.12	71.7017
1156.6	85.4861	1156.6	71.6273
1157.08	85.6044	1157.08	71.5319
1157.56	85.7092	1157.56	71.4187
1158.04	85.7982	1158.04	71.2922
1158.53	85.8712	1158.53	71.1568
1159.01	85.9296	1159.01	71.0159
1159.49	85.9763	1159.49	70.871
1159.97	86.0138	1159.97	70.7212
1160.45	86.0434	1160.45	70.5645
1160.94	86.0651	1160.94	70.3989
1161.42	86.0778	1161.42	70.2239
1161.9	86.0808	1161.9	70.041
1162.38	86.0738	1162.38	69.8526
1162.87	86.0572	1162.87	69.6611
1163.35	86.0309	1163.35	69.467
1163.83	85.9933	1163.83	69.2691
1164.31	85.9405	1164.31	69.065
1164.79	85.8671	1164.79	68.8524
1165.28	85.7678	1165.28	68.6309
1165.76	85.6389	1165.76	68.4026
1166.24	85.4797	1166.24	68.1711
1166.72	85.2927	1166.72	67.9406
1167.2	85.0818	1167.2	67.7137
1167.69	84.8504	1167.69	67.4907
1168.17	84.6001	1168.17	67.2699
1168.65	84.33	1168.65	67.0489
1169.13	84.0377	1169.13	66.8257
1169.62	83.7209	1169.62	66.5994
1170.1	83.3782	1170.1	66.3701
1170.58	83.0097	1170.58	66.1377
1171.06	82.616	1171.06	65.9013
1171.54	82.1976	1171.54	65.6587
1172.03	81.7537	1172.03	65.4073
1172.51	81.2832	1172.51	65.1453
1172.99	80.7856	1172.99	64.8729
1173.47	80.262	1173.47	64.5927
1173.95	79.7155	1173.95	64.3087
1174.44	79.1505	1174.44	64.0248
1174.92	78.5712	1174.92	63.7437
1175.4	77.9805	1175.4	63.4657
1175.88	77.3794	1175.88	63.1904
1176.37	76.7679	1176.37	62.9173
1176.85	76.1471	1176.85	62.6478
1177.33	75.5202	1177.33	62.3852
1177.81	74.893	1177.81	62.1346
1178.29	74.2732	1178.29	61.9012
1178.78	73.6689	1178.78	61.689
1179.26	73.0874	1179.26	61.5002
1179.74	72.5335	1179.74	61.3354
1180.22	72.0103	1180.22	61.1943
1180.7	71.5189	1180.7	61.0759
1181.19	71.0583	1181.19	60.9786
1181.67	70.6257	1181.67	60.8992
1182.15	70.2154	1182.15	60.8326
1182.63	69.8197	1182.63	60.7717
1183.12	69.4297	1183.12	60.7089
1183.6	69.0373	1183.6	60.6373
1184.08	68.6368	1184.08	60.5521
1184.56	68.2259	1184.56	60.4512
1185.04	67.8056	1185.04	60.3347
1185.53	67.3782	1185.53	60.203
1186.01	66.9447	1186.01	60.055
1186.49	66.5041	1186.49	59.8879
1186.97	66.0524	1186.97	59.6978
1187.45	65.5848	1187.45	59.4812
1187.94	65.0978	1187.94	59.2369
1188.42	64.5903	1188.42	58.9669
1188.9	64.0648	1188.9	58.6754
1189.38	63.5251	1189.38	58.3672
1189.86	62.9752	1189.86	58.0453
1190.35	62.4167	1190.35	57.7104
1190.83	61.8497	1190.83	57.3608
1191.31	61.2733	1191.31	56.995
1191.79	60.6874	1191.79	56.6125
1192.28	60.0944	1192.28	56.2162
1192.76	59.4985	1192.76	55.8106
1193.24	58.9041	1193.24	55.4007
1193.72	58.3138	1193.72	54.9892
1194.2	57.7275	1194.2	54.5755
1194.68	57.1426	1194.68	54.1562
1195.17	56.5565	1195.17	53.7275
1195.65	55.9689	1195.65	53.2873
1196.13	55.3829	1196.13	52.8366
1196.61	54.8043	1196.61	52.3796
1197.1	54.2392	1197.1	51.9208
1197.58	53.6908	1197.58	51.4633
1198.06	53.1586	1198.06	51.0074
1198.54	52.639	1198.54	50.5516
1199.02	52.128	1199.02	50.0944
1199.51	51.6241	1199.51	49.6366
1199.99	51.1299	1199.99	49.1831
1200.47	50.6511	1200.47	48.7411
1200.95	50.194	1200.95	48.3182
1201.43	49.7627	1201.43	47.9192
1201.92	49.3575	1201.92	47.5452
1202.4	48.9762	1202.4	47.1948
1202.88	48.6166	1202.88	46.8656
1203.36	48.2787	1203.36	46.5577
1203.85	47.9658	1203.85	46.2735
1204.33	47.6825	1204.33	46.0173
1204.81	47.4316	1204.81	45.7918
1205.29	47.2108	1205.29	45.5961
1205.77	47.0125	1205.77	45.4247
1206.26	46.8257	1206.26	45.2688
1206.74	46.6398	1206.74	45.1199
1207.22	46.4479	1207.22	44.9721
1207.7	46.2486	1207.7	44.8228
1208.18	46.0438	1208.18	44.6721
1208.67	45.8356	1208.67	44.519
1209.15	45.623	1209.15	44.36
1209.63	45.401	1209.63	44.1881
1210.11	45.1625	1210.11	43.9949
1210.6	44.9021	1210.6	43.7741
1211.08	44.6195	1211.08	43.524
1211.56	44.3212	1211.56	43.249
1212.04	44.0179	1212.04	42.9575
1212.52	43.721	1212.52	42.6584
1213.01	43.438	1213.01	42.3578
1213.49	43.171	1213.49	42.0581
1213.97	42.9187	1213.97	41.759
1214.45	42.68	1214.45	41.4616
1214.93	42.4585	1214.93	41.1708
1215.42	42.2631	1215.42	40.8966
1215.9	42.1068	1215.9	40.6516
1216.38	42.0018	1216.38	40.4471
1216.86	41.9555	1216.86	40.2895
1217.35	41.9685	1217.35	40.1791
1217.83	42.0364	1217.83	40.1121
1218.31	42.1539	1218.31	40.0843
1218.79	42.3187	1218.79	40.0945
1219.27	42.533	1219.27	40.1462
1219.76	42.8018	1219.76	40.2451
1220.24	43.1294	1220.24	40.3956
1220.72	43.5153	1220.72	40.5974
1221.2	43.954	1221.2	40.8447
1221.68	44.4363	1221.68	41.1284
1222.17	44.9534	1222.17	41.4399
1222.65	45.5	1222.65	41.7745
1223.13	46.0755	1223.13	42.1319
1223.61	46.6811	1223.61	42.5143
1224.09	47.3168	1224.09	42.9225
1224.58	47.9779	1224.58	43.3533
1225.06	48.6544	1225.06	43.7985
1225.54	49.3334	1225.54	44.2481
1226.02	50.0031	1226.02	44.6932
1226.51	50.6563	1226.51	45.1303
1226.99	51.2912	1226.99	45.561
1227.47	51.9101	1227.47	45.9902
1227.95	52.5153	1227.95	46.4221
1228.43	53.1069	1228.43	46.8569
1228.92	53.681	1228.92	47.2901
1229.4	54.2312	1229.4	47.7143
1229.88	54.7518	1229.88	48.1231
1230.36	55.2405	1230.36	48.5136
1230.84	55.6991	1230.84	48.8885
1231.33	56.1334	1231.33	49.254
1231.81	56.5501	1231.81	49.6171
1232.29	56.9541	1232.29	49.9825
1232.77	57.3477	1232.77	50.351
1233.26	57.7308	1233.26	50.7209
1233.74	58.1031	1233.74	51.0902
1234.22	58.4662	1234.22	51.4592
1234.7	58.8239	1234.7	51.8312
1235.18	59.1817	1235.18	52.2112
1235.66	59.5447	1235.66	52.6039
1236.15	59.915	1236.15	53.0109
1236.63	60.2918	1236.63	53.4301
1237.11	60.6723	1237.11	53.8573
1237.59	61.0539	1237.59	54.2884
1238.08	61.4367	1238.08	54.7219
1238.56	61.8236	1238.56	55.1592
1239.04	62.2195	1239.04	55.6038
1239.52	62.6289	1239.52	56.0585
1240	63.0533	1240	56.5237
1240.49	63.4905	1240.49	56.9961
1240.97	63.9354	1240.97	57.4705
1241.45	64.3827	1241.45	57.9412
1241.93	64.8287	1241.93	58.405
1242.41	65.2727	1242.41	58.8611
1242.9	65.7165	1242.9	59.3105
1243.38	66.1622	1243.38	59.7539
1243.86	66.6108	1243.86	60.1902
1244.34	67.061	1244.34	60.6158
1244.83	67.5096	1244.83	61.0255
1245.31	67.9537	1245.31	61.4149
1245.79	68.3921	1245.79	61.782
1246.27	68.8263	1246.27	62.128
1246.75	69.2599	1246.75	62.4563
1247.24	69.6964	1247.24	62.7708
1247.72	70.138	1247.72	63.0738
1248.2	70.5836	1248.2	63.3656
1248.68	71.0297	1248.68	63.645
1249.16	71.4721	1249.16	63.9111
1249.65	71.9079	1249.65	64.1652
1250.13	72.3367	1250.13	64.4112
1250.61	72.7609	1250.61	64.6554
1251.09	73.1842	1251.09	64.9043
1251.58	73.6099	1251.58	65.1627
1252.06	74.0392	1252.06	65.4326
1252.54	74.4708	1252.54	65.7134
1253.02	74.9018	1253.02	66.0038
1253.5	75.329	1253.5	66.3028
1253.99	75.7502	1253.99	66.6115
1254.47	76.1644	1254.47	66.9317
1254.95	76.5719	1254.95	67.2657
1255.43	76.9725	1255.43	67.6131
1255.91	77.365	1255.91	67.9713
1256.4	77.7465	1256.4	68.3351
1256.88	78.1137	1256.88	68.6987
1257.36	78.4638	1257.36	69.0578
1257.84	78.796	1257.84	69.4104
1258.33	79.1115	1258.33	69.7571
1258.81	79.4138	1258.81	70.0994
1259.29	79.7061	1259.29	70.4377
1259.77	79.9909	1259.77	70.7696
1260.25	80.2679	1260.25	71.0904
1260.73	80.5351	1260.73	71.3937
1261.22	80.7896	1261.22	71.6744
1261.7	81.0295	1261.7	71.9298
1262.18	81.2551	1262.18	72.1611
1262.66	81.4685	1262.66	72.3717
1263.15	81.6728	1263.15	72.5652
1263.63	81.8701	1263.63	72.7439
1264.11	82.0606	1264.11	72.9078
1264.59	82.242	1264.59	73.0544
1265.07	82.411	1265.07	73.1808
1265.56	82.5639	1265.56	73.2846
1266.04	82.699	1266.04	73.3658
1266.52	82.8161	1266.52	73.4261
1267	82.9168	1267	73.4684
1267.48	83.0026	1267.48	73.4951
1267.97	83.0741	1267.97	73.5073
1268.45	83.1301	1268.45	73.5049
1268.93	83.1687	1268.93	73.4875
1269.41	83.1884	1269.41	73.4556
1269.9	83.1896	1269.9	73.4115
1270.38	83.175	1270.38	73.3592
1270.86	83.1495	1270.86	73.3035
1271.34	83.1185	1271.34	73.2489
1271.82	83.0868	1271.82	73.1988
1272.31	83.0579	1272.31	73.1554
1272.79	83.0339	1272.79	73.1204
1273.27	83.0162	1273.27	73.0958
1273.75	83.0065	1273.75	73.0847
1274.23	83.0065	1274.23	73.09
1274.72	83.0177	1274.72	73.114
1275.2	83.0405	1275.2	73.1573
1275.68	83.0737	1275.68	73.2184
1276.16	83.1148	1276.16	73.2941
1276.64	83.1608	1276.64	73.3807
1277.13	83.2097	1277.13	73.4754
1277.61	83.261	1277.61	73.5764
1278.09	83.3154	1278.09	73.6829
1278.57	83.3741	1278.57	73.7946
1279.06	83.4367	1279.06	73.9102
1279.54	83.501	1279.54	74.0272
1280.02	83.5624	1280.02	74.1425
1280.5	83.6158	1280.5	74.2529
1280.98	83.6566	1280.98	74.3566
1281.47	83.6833	1281.47	74.4534
1281.95	83.6963	1281.95	74.5443
1282.43	83.6981	1282.43	74.6303
1282.91	83.6904	1282.91	74.7115
1283.39	83.6735	1283.39	74.7866
1283.88	83.6452	1283.88	74.8532
1284.36	83.6019	1284.36	74.9092
1284.84	83.54	1284.84	74.9534
1285.32	83.4576	1285.32	74.9865
1285.81	83.3543	1285.81	75.0101
1286.29	83.231	1286.29	75.0251
1286.77	83.0882	1286.77	75.0312
1287.25	82.9254	1287.25	75.0254
1287.73	82.7403	1287.73	75.0036
1288.22	82.5305	1288.22	74.9617
1288.7	82.2946	1288.7	74.8979
1289.18	82.0334	1289.18	74.8128
1289.66	81.7499	1289.66	74.7092
1290.14	81.4477	1290.14	74.5901
1290.63	81.1296	1290.63	74.4571
1291.11	80.7964	1291.11	74.3095
1291.59	80.4476	1291.59	74.1456
1292.07	80.0822	1292.07	73.9634
1292.56	79.7004	1292.56	73.7632
1293.04	79.3042	1293.04	73.5472
1293.52	78.897	1293.52	73.3191
1294	78.4824	1294	73.082
1294.48	78.0628	1294.48	72.8372
1294.97	77.6392	1294.97	72.583
1295.45	77.2116	1295.45	72.3162
1295.93	76.7811	1295.93	72.0342
1296.41	76.3499	1296.41	71.7362
1296.89	75.9224	1296.89	71.4244
1297.38	75.5026	1297.38	71.1025
1297.86	75.0932	1297.86	70.7735
1298.34	74.6936	1298.34	70.438
1298.82	74.3008	1298.82	70.0937
1299.31	73.9105	1299.31	69.7368
1299.79	73.5194	1299.79	69.364
1300.27	73.1265	1300.27	68.9752
1300.75	72.7334	1300.75	68.573
1301.23	72.3425	1301.23	68.1624
1301.71	71.9556	1301.71	67.7479
1302.2	71.5723	1302.2	67.3327
1302.68	71.191	1302.68	66.9177
1303.16	70.8101	1303.16	66.5034
1303.64	70.4302	1303.64	66.0914
1304.13	70.0551	1304.13	65.6863
1304.61	69.6913	1304.61	65.2949
1305.09	69.3454	1305.09	64.9244
1305.57	69.0227	1305.57	64.5807
1306.05	68.7259	1306.05	64.2665
1306.54	68.4558	1306.54	63.9825
1307.02	68.2134	1307.02	63.7291
1307.5	68.0017	1307.5	63.5085
1307.98	67.8257	1307.98	63.3251
1308.46	67.6916	1308.46	63.1846
1308.95	67.6033	1308.95	63.0912
1309.43	67.5619	1309.43	63.0462
1309.91	67.5648	1309.91	63.0471
1310.39	67.6078	1310.39	63.0894
1310.88	67.6877	1310.88	63.1691
1311.36	67.8033	1311.36	63.2839
1311.84	67.9558	1311.84	63.4335
1312.32	68.1458	1312.32	63.6178
1312.8	68.3714	1312.8	63.8351
1313.29	68.6259	1313.29	64.0802
1313.77	68.8999	1313.77	64.3459
1314.25	69.1837	1314.25	64.6253
1314.73	69.4719	1314.73	64.9151
1315.21	69.7654	1315.21	65.2178
1315.7	70.0712	1315.7	65.5407
1316.18	70.4009	1316.18	65.8948
1316.66	70.7674	1316.66	66.2915
1317.14	71.1825	1317.14	66.7399
1317.62	71.6544	1317.62	67.2446
1318.11	72.1864	1318.11	67.8051
1318.59	72.776	1318.59	68.4151
1319.07	73.4155	1319.07	69.0646
1319.55	74.0932	1319.55	69.7411
1320.04	74.7952	1320.04	70.432
1320.52	75.5082	1320.52	71.127
1321	76.2216	1321	71.8189
1321.48	76.9286	1321.48	72.5037
1321.96	77.6254	1321.96	73.1795
1322.45	78.31	1322.45	73.845
1322.93	78.9807	1322.93	74.4977
1323.41	79.6346	1323.41	75.1338
1323.89	80.2678	1323.89	75.7478
1324.38	80.8755	1324.38	76.334
1324.86	81.4538	1324.86	76.8878
1325.34	82.0002	1325.34	77.4064
1325.82	82.5133	1325.82	77.8888
1326.3	82.9922	1326.3	78.3348
1326.79	83.4358	1326.79	78.7442
1327.27	83.8424	1327.27	79.1166
1327.75	84.2107	1327.75	79.4521
1328.23	84.5403	1328.23	79.7519
1328.71	84.8328	1328.71	80.0181
1329.2	85.0911	1329.2	80.2537
1329.68	85.3183	1329.68	80.4605
1330.16	85.516	1330.16	80.6382
1330.64	85.6843	1330.64	80.7849
1331.12	85.8225	1331.12	80.898
1331.61	85.9302	1331.61	80.9766
1332.09	86.0091	1332.09	81.0229
1332.57	86.0631	1332.57	81.0425
1333.05	86.0969	1333.05	81.042
1333.54	86.1147	1333.54	81.0276
1334.02	86.1186	1334.02	81.0026
1334.5	86.1089	1334.5	80.9682
1334.98	86.0848	1334.98	80.9239
1335.46	86.0466	1335.46	80.8698
1335.95	85.9962	1335.95	80.8077
1336.43	85.9375	1336.43	80.7411
1336.91	85.8745	1336.91	80.6732
1337.39	85.8099	1337.39	80.6049
1337.87	85.7431	1337.87	80.5333
1338.36	85.6714	1338.36	80.4521
1338.84	85.5921	1338.84	80.3548
1339.32	85.5065	1339.32	80.24
1339.8	85.4213	1339.8	80.1142
1340.29	85.3466	1340.29	79.9896
1340.77	85.2895	1340.77	79.8774
1341.25	85.2511	1341.25	79.7822
1341.73	85.2266	1341.73	79.7012
1342.21	85.208	1342.21	79.6278
1342.69	85.1881	1342.69	79.5546
1343.18	85.1617	1343.18	79.4764
1343.66	85.1266	1343.66	79.3909
1344.14	85.0822	1344.14	79.298
1344.62	85.0285	1344.62	79.198
1345.11	84.9633	1345.11	79.0901
1345.59	84.8821	1345.59	78.971
1346.07	84.7781	1346.07	78.8354
1346.55	84.644	1346.55	78.6773
1347.03	84.4737	1347.03	78.4921
1347.52	84.2636	1347.52	78.2775
1348	84.013	1348	78.0335
1348.48	83.7226	1348.48	77.7609
1348.96	83.3939	1348.96	77.4609
1349.44	83.0286	1349.44	77.1346
1349.93	82.6299	1349.93	76.7838
1350.41	82.2028	1350.41	76.4123
1350.89	81.755	1350.89	76.0263
1351.37	81.2951	1351.37	75.6335
1351.86	80.8307	1351.86	75.2399
1352.34	80.3655	1352.34	74.8482
1352.82	79.8991	1352.82	74.4563
1353.3	79.428	1353.3	74.0585
1353.78	78.9496	1353.78	73.6492
1354.27	78.4652	1354.27	73.2263
1354.75	77.9821	1354.75	72.7934
1355.23	77.512	1355.23	72.3593
1355.71	77.0662	1355.71	71.9339
1356.19	76.6508	1356.19	71.5235
1356.68	76.2646	1356.68	71.1288
1357.16	75.9012	1357.16	70.746
1357.64	75.5527	1357.64	70.37
1358.12	75.2142	1358.12	69.9985
1358.61	74.8852	1358.61	69.6332
1359.09	74.5682	1359.09	69.2782
1359.57	74.2647	1359.57	68.9371
1360.05	73.9716	1360.05	68.6096
1360.53	73.6788	1360.53	68.291
1361.02	73.3705	1361.02	67.9758
1361.5	73.0315	1361.5	67.6648
1361.98	72.6579	1361.98	67.3735
1362.46	72.2655	1362.46	67.1336
1362.94	71.8878	1362.94	66.9811
1363.43	71.5597	1363.43	66.9354
1363.91	71.2993	1363.91	66.9891
1364.39	71.1042	1364.39	67.1153
1364.87	70.9604	1364.87	67.2836
1365.36	70.8546	1365.36	67.4713
1365.84	70.7808	1365.84	67.6666
1366.32	70.7415	1366.32	67.8664
1366.8	70.7455	1366.8	68.072
1367.28	70.8022	1367.28	68.2848
1367.77	70.9162	1367.77	68.5032
1368.25	71.0835	1368.25	68.7211
1368.73	71.292	1368.73	68.9307
1369.21	71.5265	1369.21	69.1262
1369.69	71.7752	1369.69	69.307
1370.18	72.0335	1370.18	69.4781
1370.66	72.3027	1370.66	69.6483
1371.14	72.5878	1371.14	69.8264
1371.62	72.8947	1371.62	70.0207
1372.1	73.2294	1372.1	70.2377
1372.59	73.5981	1372.59	70.4835
1373.07	74.0063	1373.07	70.7633
1373.55	74.4561	1373.55	71.079
1374.03	74.9406	1374.03	71.4254
1374.52	75.4416	1374.52	71.7883
1375	75.935	1375	72.1485
1375.48	76.4023	1375.48	72.4905
1375.96	76.8378	1375.96	72.809
1376.44	77.2489	1376.44	73.1086
1376.93	77.6507	1376.93	73.4003
1377.41	78.061	1377.41	73.6972
1377.89	78.4951	1377.89	74.0102
1378.37	78.9613	1378.37	74.3454
1378.85	79.4581	1378.85	74.7013
1379.34	79.9747	1379.34	75.0699
1379.82	80.4966	1379.82	75.44
1380.3	81.011	1380.3	75.8024
1380.78	81.5115	1380.78	76.1521
1381.27	81.9976	1381.27	76.4887
1381.75	82.4711	1381.75	76.8141
1382.23	82.932	1382.23	77.1291
1382.71	83.3766	1382.71	77.4324
1383.19	83.7981	1383.19	77.7203
1383.67	84.1899	1383.67	77.9895
1384.16	84.5487	1384.16	78.2385
1384.64	84.8762	1384.64	78.4696
1385.12	85.179	1385.12	78.6884
1385.6	85.4669	1385.6	78.9023
1386.09	85.7497	1386.09	79.1175
1386.57	86.0319	1386.57	79.335
1387.05	86.3095	1387.05	79.5483
1387.53	86.5701	1387.53	79.7455
1388.01	86.799	1388.01	79.9153
1388.5	86.9864	1388.5	80.0524
1388.98	87.1304	1388.98	80.1587
1389.46	87.235	1389.46	80.2402
1389.94	87.3072	1389.94	80.3037
1390.42	87.3546	1390.42	80.3548
1390.91	87.3839	1390.91	80.3975
1391.39	87.4	1391.39	80.4339
1391.87	87.4053	1391.87	80.4641
1392.35	87.3992	1392.35	80.4874
1392.84	87.3779	1392.84	80.5017
1393.32	87.3361	1393.32	80.5042
1393.8	87.2687	1393.8	80.4921
1394.28	87.1753	1394.28	80.4643
1394.76	87.0634	1394.76	80.4234
1395.25	86.9462	1395.25	80.3749
1395.73	86.8355	1395.73	80.3243
1396.21	86.7344	1396.21	80.2732
1396.69	86.6359	1396.69	80.2193
1397.17	86.5268	1397.17	80.1575
1397.66	86.3933	1397.66	80.0829
1398.14	86.2252	1398.14	79.9915
1398.62	86.0199	1398.62	79.8812
1399.1	85.7844	1399.1	79.7528
1399.59	85.5327	1399.59	79.6096
1400.07	85.2782	1400.07	79.4556
1400.55	85.0274	1400.55	79.2933
1401.03	84.7776	1401.03	79.1224
1401.51	84.5199	1401.51	78.939
1402	84.2406	1402	78.7358
1402.48	83.9221	1402.48	78.5005
1402.96	83.542	1402.96	78.2149
1403.44	83.074	1403.44	77.8556
1403.92	82.4933	1403.92	77.3986
1404.41	81.7869	1404.41	76.8299
1404.89	80.9649	1404.89	76.1561
1405.37	80.0612	1405.37	75.4061
1405.85	79.1191	1405.85	74.6186
1406.34	78.1726	1406.34	73.8248
1406.82	77.2352	1406.82	73.0374
1407.3	76.3002	1407.3	72.2513
1407.78	75.3494	1407.78	71.4503
1408.26	74.3628	1408.26	70.6162
1408.74	73.328	1408.74	69.736
1409.23	72.2476	1409.23	68.8085
1409.71	71.1451	1409.71	67.849
1410.19	70.0648	1410.19	66.8893
1410.67	69.0653	1410.67	65.9739
1411.16	68.2063	1411.16	65.1507
1411.64	67.5346	1411.64	64.4604
1412.12	67.0763	1412.12	63.9301
1412.6	66.8388	1412.6	63.5737
1413.08	66.8185	1413.08	63.3966
1413.57	67.0085	1413.57	63.4005
1414.05	67.4006	1414.05	63.5842
1414.53	67.9832	1414.53	63.9415
1415.01	68.7372	1415.01	64.4585
1415.49	69.636	1415.49	65.1136
1415.98	70.6512	1415.98	65.8835
1416.46	71.764	1416.46	66.7538
1416.94	72.9792	1416.94	67.7318
1417.42	74.3302	1417.42	68.8512
1417.9	75.8605	1417.9	70.1566
1418.39	77.5672	1418.39	71.651
1418.87	79.3368	1418.87	73.2357
1419.35	80.9626	1419.35	74.7218
1419.83	82.2673	1419.83	75.9416
1420.32	83.2029	1420.32	76.8424
1420.8	83.8312	1420.8	77.4736
1421.28	84.2516	1421.28	77.9214
1421.76	84.5509	1421.76	78.2628
1422.24	84.7873	1422.24	78.5499
1422.73	84.9887	1422.73	78.8081
1423.21	85.1549	1423.21	79.0373
1423.69	85.2656	1423.69	79.2172
1424.17	85.2951	1424.17	79.3216
1424.65	85.2331	1424.65	79.3378
1425.14	85.0923	1425.14	79.2755
1425.62	84.8983	1425.62	79.1589
1426.1	84.6731	1426.1	79.0104
1426.58	84.4243	1426.58	78.8405
1427.07	84.1447	1427.07	78.6457
1427.55	83.8175	1427.55	78.4126
1428.03	83.4243	1428.03	78.1243
1428.51	82.9554	1428.51	77.7689
1428.99	82.4189	1428.99	77.3477
1429.48	81.8427	1429.48	76.8788
1429.96	81.2657	1429.96	76.3918
1430.44	80.7219	1430.44	75.9159
1430.92	80.2303	1430.92	75.4704
1431.4	79.7944	1431.4	75.0638
1431.89	79.4102	1431.89	74.698
1432.37	79.0734	1432.37	74.3734
1432.85	78.7816	1432.85	74.09
1433.33	78.5339	1433.33	73.8469
1433.82	78.3288	1433.82	73.6414
1434.3	78.1638	1434.3	73.4689
1434.78	78.0362	1434.78	73.3244
1435.26	77.945	1435.26	73.2034
1435.74	77.8921	1435.74	73.1045
1436.23	77.8802	1436.23	73.0304
1436.71	77.9066	1436.71	72.9861
1437.19	77.9578	1437.19	72.9718
1437.67	78.0131	1437.67	72.9776
1438.15	78.0522	1438.15	72.9871
1438.64	78.0606	1438.64	72.9837
1439.12	78.0288	1439.12	72.955
1439.6	77.9505	1439.6	72.8938
1440.08	77.8212	1440.08	72.7966
1440.57	77.6373	1440.57	72.6624
1441.05	77.3964	1441.05	72.4907
1441.53	77.0971	1441.53	72.2807
1442.01	76.7406	1442.01	72.0321
1442.49	76.3324	1442.49	71.7469
1442.97	75.8849	1442.97	71.432
1443.46	75.4172	1443.46	71.1005
1443.94	74.9535	1443.94	70.7704
1444.42	74.5183	1444.42	70.4605
1444.9	74.1316	1444.9	70.186
1445.39	73.805	1445.39	69.9553
1445.87	73.5416	1445.87	69.7692
1446.35	73.3375	1446.35	69.6229
1446.83	73.1855	1446.83	69.5094
1447.32	73.0782	1447.32	69.4235
1447.8	73.0095	1447.8	69.3631
1448.28	72.9728	1448.28	69.3284
1448.76	72.9585	1448.76	69.3173
1449.24	72.954	1449.24	69.3242
1449.72	72.9458	1449.72	69.3414
1450.21	72.9237	1450.21	69.3628
1450.69	72.884	1450.69	69.3876
1451.17	72.8313	1451.17	69.4203
1451.65	72.7778	1451.65	69.4694
1452.14	72.7399	1452.14	69.5431
1452.62	72.7326	1452.62	69.6446
1453.1	72.7642	1453.1	69.77
1453.58	72.8346	1453.58	69.9103
1454.06	72.9397	1454.06	70.0576
1454.55	73.079	1454.55	70.2124
1455.03	73.2677	1455.03	70.3921
1455.51	73.5496	1455.51	70.6389
1455.99	74.0097	1455.99	71.0256
1456.47	74.7531	1456.47	71.6367
1456.96	75.7992	1456.96	72.487
1457.44	76.9484	1457.44	73.4247
1457.92	77.9011	1457.92	74.2218
1458.4	78.5339	1458.4	74.783
1458.88	78.9113	1458.88	75.1552
1459.37	79.1353	1459.37	75.4134
1459.85	79.2729	1459.85	75.6064
1460.33	79.3575	1460.33	75.7575
1460.81	79.4036	1460.81	75.8767
1461.3	79.4173	1461.3	75.9692
1461.78	79.401	1461.78	76.0392
1462.26	79.3546	1462.26	76.0918
1462.74	79.2763	1462.74	76.1324
1463.22	79.1619	1463.22	76.1665
1463.71	79.008	1463.71	76.1979
1464.19	78.8161	1464.19	76.2282
1464.67	78.5986	1464.67	76.2572
1465.15	78.3789	1465.15	76.285
1465.63	78.1812	1465.63	76.314
1466.12	78.0196	1466.12	76.348
1466.6	77.8959	1466.6	76.3904
1467.08	77.8047	1467.08	76.4424
1467.56	77.7388	1467.56	76.5027
1468.05	77.6913	1468.05	76.5676
1468.53	77.6559	1468.53	76.6322
1469.01	77.6268	1469.01	76.692
1469.49	77.5978	1469.49	76.7439
1469.97	77.5638	1469.97	76.7881
1470.46	77.5203	1470.46	76.8282
1470.94	77.4645	1470.94	76.871
1471.42	77.3953	1471.42	76.9232
1471.9	77.3145	1471.9	76.9865
1472.38	77.2272	1472.38	77.0524
1472.87	77.1409	1472.87	77.1035
1473.35	77.0613	1473.35	77.1261
1473.83	76.9884	1473.83	77.12
1474.31	76.9187	1474.31	77.0939
1474.8	76.8485	1474.8	77.0569
1475.28	76.7755	1475.28	77.0137
1475.76	76.6986	1475.76	76.9663
1476.24	76.6178	1476.24	76.9155
1476.72	76.5337	1476.72	76.8629
1477.21	76.448	1477.21	76.8116
1477.69	76.3631	1477.69	76.766
1478.17	76.2821	1478.17	76.7306
1478.65	76.2077	1478.65	76.7093
1479.13	76.142	1479.13	76.7048
1479.62	76.0861	1479.62	76.718
1480.1	76.0392	1480.1	76.7477
1480.58	76	1480.58	76.7899
1481.06	75.9672	1481.06	76.8396
1481.55	75.942	1481.55	76.8921
1482.03	75.9292	1482.03	76.9458
1482.51	75.9353	1482.51	77.0033
1482.99	75.9668	1482.99	77.0688
1483.47	76.0275	1483.47	77.1466
1483.95	76.1183	1483.95	77.2394
1484.44	76.2378	1484.44	77.3483
1484.92	76.3839	1484.92	77.474
1485.4	76.5547	1485.4	77.6173
1485.88	76.75	1485.88	77.7802
1486.37	76.971	1486.37	77.9659
1486.85	77.2201	1486.85	78.1786
1487.33	77.499	1487.33	78.4207
1487.81	77.8069	1487.81	78.692
1488.29	78.1391	1488.29	78.9866
1488.78	78.4854	1488.78	79.2921
1489.26	78.8298	1489.26	79.5894
1489.74	79.1529	1489.74	79.8573
1490.22	79.4378	1490.22	80.0807
1490.7	79.6756	1490.7	80.2564
1491.19	79.8653	1491.19	80.39
1491.67	80.0084	1491.67	80.4879
1492.15	80.1064	1492.15	80.5536
1492.63	80.1604	1492.63	80.5883
1493.12	80.1727	1493.12	80.593
1493.6	80.1473	1493.6	80.57
1494.08	80.0899	1494.08	80.5234
1494.56	80.0061	1494.56	80.457
1495.04	79.8978	1495.04	80.3709
1495.53	79.7582	1495.53	80.256
1496.01	79.5687	1496.01	80.0927
1496.49	79.3046	1496.49	79.8576
1496.97	78.951	1496.97	79.5392
1497.45	78.5185	1497.45	79.1499
1497.94	78.0397	1497.94	78.7195
1498.42	77.5491	1498.42	78.276
1498.9	77.0653	1498.9	77.831
1499.38	76.5875	1499.38	77.3793
1499.87	76.1028	1499.87	76.9074
1500.35	75.5985	1500.35	76.4035
1500.83	75.0704	1500.83	75.8651
1501.31	74.5262	1501.31	75.3
1501.79	73.9826	1501.79	74.7243
1502.28	73.4592	1502.28	74.1557
1502.76	72.9718	1502.76	73.6097
1503.24	72.5278	1503.24	73.0954
1503.72	72.1235	1503.72	72.6141
1504.2	71.7408	1504.2	72.1564
1504.69	71.3427	1504.69	71.6943
1505.17	70.8577	1505.17	71.1607
1505.65	70.1491	1505.65	70.4055
1506.13	68.9819	1506.13	69.1463
1506.62	67.1209	1506.62	67.0768
1507.1	64.7668	1507.1	64.3963
1507.58	62.6969	1507.58	62.0231
1508.06	61.3468	1508.06	60.5091
1508.54	60.5035	1508.54	59.6276
1509.03	59.8695	1509.03	59.0289
1509.51	59.2998	1509.51	58.5358
1509.99	58.7553	1509.99	58.099
1510.47	58.2387	1510.47	57.7219
1510.95	57.7597	1510.95	57.4186
1511.44	57.3214	1511.44	57.194
1511.92	56.9193	1511.92	57.0391
1512.4	56.5471	1512.4	56.9359
1512.88	56.2028	1512.88	56.8668
1513.37	55.8918	1513.37	56.8232
1513.85	55.6249	1513.85	56.8079
1514.33	55.4122	1514.33	56.8321
1514.81	55.256	1514.81	56.9087
1515.29	55.1427	1515.29	57.043
1515.78	55.0386	1515.78	57.2215
1516.26	54.8981	1516.26	57.4055
1516.74	54.6927	1516.74	57.5437
1517.22	54.4414	1517.22	57.6064
1517.7	54.2027	1517.7	57.6064
1518.19	54.0291	1518.19	57.5809
1518.67	53.9371	1518.67	57.5578
1519.15	53.9072	1519.15	57.5376
1519.63	53.896	1519.63	57.4905
1520.11	53.8443	1520.11	57.3569
1520.6	53.6901	1520.6	57.0593
1521.08	53.4057	1521.08	56.5526
1521.56	53.0498	1521.56	55.9084
1522.04	52.7488	1522.04	55.308
1522.53	52.58	1522.53	54.8831
1523.01	52.5169	1523.01	54.6197
1523.49	52.488	1523.49	54.4263
1523.97	52.4384	1523.97	54.2209
1524.45	52.3488	1524.45	53.9621
1524.93	52.2334	1524.93	53.6508
1525.42	52.1296	1525.42	53.3204
1525.9	52.0769	1525.9	53.0181
1526.38	52.0913	1526.38	52.7765
1526.86	52.152	1526.86	52.594
1527.35	52.2164	1527.35	52.4404
1527.83	52.2502	1527.83	52.2851
1528.31	52.2478	1528.31	52.1195
1528.79	52.2298	1528.79	51.9595
1529.27	52.2261	1529.27	51.8315
1529.76	52.2589	1529.76	51.7561
1530.24	52.3345	1530.24	51.738
1530.72	52.4433	1530.72	51.7662
1531.2	52.5673	1531.2	51.82
1531.68	52.6909	1531.68	51.8803
1532.17	52.8145	1532.17	51.943
1532.65	52.9662	1532.65	52.032
1533.13	53.1953	1533.13	52.1965
1533.61	53.5305	1533.61	52.4714
1534.1	53.9359	1534.1	52.8296
1534.58	54.331	1534.58	53.194
1535.06	54.6527	1535.06	53.4975
1535.54	54.8812	1535.54	53.7144
1536.02	55.0301	1536.02	53.8529
1536.51	55.1305	1536.51	53.9413
1536.99	55.2234	1536.99	54.0201
1537.47	55.3577	1537.47	54.1399
1537.95	55.5906	1537.95	54.359
1538.43	55.9864	1538.43	54.7409
1538.92	56.6139	1538.92	55.3466
1539.4	57.5296	1539.4	56.2157
1539.88	58.726	1539.88	57.324
1540.36	60.0642	1540.36	58.5402
1540.85	61.3299	1540.85	59.6888
1541.33	62.4176	1541.33	60.6948
1541.81	63.3594	1541.81	61.5882
1542.29	64.2186	1542.29	62.4142
1542.77	65.0438	1542.77	63.2043
1543.26	65.8781	1543.26	63.9882
1543.74	66.7623	1543.74	64.7979
1544.22	67.7152	1544.22	65.6509
1544.7	68.713	1544.7	66.531
1545.18	69.6954	1545.18	67.3908
1545.67	70.6006	1545.67	68.18
1546.15	71.3955	1546.15	68.8714
1546.63	72.083	1546.63	69.4679
1547.11	72.6944	1547.11	69.9976
1547.6	73.281	1547.6	70.507
1548.08	73.9077	1548.08	71.0557
1548.56	74.643	1548.56	71.7071
1549.04	75.5347	1549.04	72.5065
1549.52	76.5751	1549.52	73.4473
1550.01	77.6822	1550.01	74.4542
1550.49	78.7335	1550.49	75.4133
1550.97	79.6359	1550.97	76.2382
1551.45	80.3676	1551.45	76.9101
1551.93	80.9687	1551.93	77.4696
1552.42	81.5075	1552.42	77.9854
1552.9	82.0516	1552.9	78.5262
1553.38	82.649	1553.38	79.1385
1553.86	83.3115	1553.86	79.8294
1554.34	84.0073	1554.34	80.5568
1554.83	84.6717	1554.83	81.2451
1555.31	85.2403	1555.31	81.8212
1555.79	85.6784	1555.79	82.2502
1556.27	85.9893	1556.27	82.5435
1556.76	86.2045	1556.76	82.7487
1557.24	86.379	1557.24	82.9444
1557.72	86.6084	1557.72	83.2563
1558.2	87.064	1558.2	83.882
1558.68	87.9202	1558.68	84.9773
1559.17	89.0046	1559.17	86.2587
1559.65	89.8465	1559.65	87.1677
1560.13	90.326	1560.13	87.632
1560.61	90.5982	1560.61	87.8791
1561.09	90.785	1561.09	88.06
1561.58	90.9376	1561.58	88.2272
1562.06	91.0737	1562.06	88.3915
1562.54	91.201	1562.54	88.5543
1563.02	91.3249	1563.02	88.7183
1563.51	91.4506	1563.51	88.8889
1563.99	91.5817	1563.99	89.0701
1564.47	91.7173	1564.47	89.2598
1564.95	91.851	1564.95	89.4478
1565.43	91.9734	1565.43	89.6191
1565.91	92.0768	1565.91	89.7618
1566.4	92.1578	1566.4	89.8718
1566.88	92.2181	1566.88	89.954
1567.36	92.2618	1567.36	90.0185
1567.84	92.2935	1567.84	90.0781
1568.33	92.3161	1568.33	90.1433
1568.81	92.3296	1568.81	90.2174
1569.29	92.331	1569.29	90.2921
1569.77	92.3182	1569.77	90.3509
1570.25	92.2946	1570.25	90.3817
1570.74	92.2672	1570.74	90.3854
1571.22	92.2413	1571.22	90.372
1571.7	92.2182	1571.7	90.3501
1572.18	92.1961	1572.18	90.3235
1572.66	92.1726	1572.66	90.2925
1573.15	92.1452	1573.15	90.256
1573.63	92.1112	1573.63	90.2131
1574.11	92.0662	1574.11	90.1627
1574.59	92.0018	1574.59	90.1
1575.08	91.9037	1575.08	90.0131
1575.56	91.7552	1575.56	89.8836
1576.04	91.5516	1576.04	89.7011
1576.52	91.3162	1576.52	89.4818
1577	91.0911	1577	89.2637
1577.49	90.9036	1577.49	89.0736
1577.97	90.7524	1577.97	88.9108
1578.45	90.6196	1578.45	88.7576
1578.93	90.4851	1578.93	88.5938
1579.41	90.3327	1579.41	88.404
1579.9	90.1514	1579.9	88.1791
1580.38	89.9341	1580.38	87.9149
1580.86	89.677	1580.86	87.611
1581.34	89.3788	1581.34	87.2693
1581.83	89.0389	1581.83	86.8923
1582.31	88.6566	1582.31	86.4816
1582.79	88.2305	1582.79	86.0383
1583.27	87.7595	1583.27	85.5628
1583.75	87.2447	1583.75	85.0571
1584.24	86.6909	1584.24	84.526
1584.72	86.1071	1584.72	83.9767
1585.2	85.505	1585.2	83.4173
1585.68	84.8957	1585.68	82.8541
1586.16	84.2869	1586.16	82.2895
1586.65	83.6827	1586.65	81.7233
1587.13	83.0859	1587.13	81.1546
1587.61	82.5009	1587.61	80.5849
1588.09	81.9367	1588.09	80.0202
1588.58	81.4055	1588.58	79.4691
1589.06	80.9196	1589.06	78.9396
1589.54	80.4854	1589.54	78.4354
1590.02	80.1014	1590.02	77.9535
1590.5	79.758	1590.5	77.4869
1590.98	79.4434	1590.98	77.029
1591.47	79.1482	1591.47	76.5778
1591.95	78.868	1591.95	76.1376
1592.43	78.6023	1592.43	75.7164
1592.91	78.3506	1592.91	75.321
1593.4	78.109	1593.4	74.953
1593.88	77.8701	1593.88	74.6087
1594.36	77.6262	1594.36	74.2824
1594.84	77.3757	1594.84	73.9725
1595.32	77.1267	1595.32	73.6863
1595.81	76.8964	1595.81	73.4389
1596.29	76.704	1596.29	73.2473
1596.77	76.5633	1596.77	73.122
1597.25	76.4774	1597.25	73.0625
1597.73	76.4396	1597.73	73.0592
1598.22	76.4397	1598.22	73.0995
1598.7	76.4704	1598.7	73.1746
1599.18	76.5315	1599.18	73.2837
1599.66	76.6307	1599.66	73.4338
1600.15	76.7791	1600.15	73.6352
1600.63	76.9857	1600.63	73.8948
1601.11	77.2512	1601.11	74.2109
1601.59	77.5671	1601.59	74.5719
1602.07	77.9181	1602.07	74.9599
1602.56	78.2884	1602.56	75.3579
1603.04	78.6666	1603.04	75.755
1603.52	79.0481	1603.52	76.1486
1604	79.4326	1604	76.5401
1604.48	79.8196	1604.48	76.931
1604.97	80.2065	1604.97	77.319
1605.45	80.5879	1605.45	77.6982
1605.93	80.9582	1605.93	78.0621
1606.41	81.3138	1606.41	78.4062
1606.89	81.6546	1606.89	78.7298
1607.38	81.9827	1607.38	79.0355
1607.86	82.2994	1607.86	79.326
1608.34	82.6019	1608.34	79.6004
1608.82	82.8824	1608.82	79.8535
1609.31	83.1314	1609.31	80.0782
1609.79	83.342	1609.79	80.2698
1610.27	83.5144	1610.27	80.431
1610.75	83.6558	1610.75	80.5712
1611.23	83.7779	1611.23	80.7031
1611.72	83.8915	1611.72	80.837
1612.2	84.003	1612.2	80.9771
1612.68	84.1139	1612.68	81.1204
1613.16	84.2224	1613.16	81.2604
1613.64	84.3283	1613.64	81.3929
1614.13	84.4392	1614.13	81.5225
1614.61	84.5756	1614.61	81.6685
1615.09	84.7768	1615.09	81.8683
1615.57	85.0977	1615.57	82.1731
1616.06	85.5861	1616.06	82.6253
1616.54	86.236	1616.54	83.2171
1617.02	86.9603	1617.02	83.8685
1617.5	87.6404	1617.5	84.4748
1617.98	88.2083	1617.98	84.9781
1618.47	88.6653	1618.47	85.3819
1618.95	89.0455	1618.95	85.7169
1619.43	89.3824	1619.43	86.0131
1619.91	89.6983	1619.91	86.2902
1620.39	90.0046	1620.39	86.5588
1620.88	90.3071	1620.88	86.8247
1621.36	90.6099	1621.36	87.0922
1621.84	90.9184	1621.84	87.3651
1622.32	91.2381	1622.32	87.646
1622.81	91.5686	1622.81	87.9329
1623.29	91.8968	1623.29	88.2145
1623.77	92.1988	1623.77	88.472
1624.25	92.4527	1624.25	88.6885
1624.73	92.6498	1624.73	88.8567
1625.22	92.795	1625.22	88.9806
1625.7	92.9014	1625.7	89.0707
1626.18	92.9857	1626.18	89.1406
1626.66	93.0647	1626.66	89.204
1627.14	93.152	1627.14	89.2719
1627.63	93.2538	1627.63	89.3486
1628.11	93.366	1628.11	89.4296
1628.59	93.4763	1628.59	89.5041
1629.07	93.5729	1629.07	89.563
1629.56	93.6503	1629.56	89.6039
1630.04	93.7115	1630.04	89.6313
1630.52	93.7629	1630.52	89.6525
1631	93.8107	1631	89.6729
1631.48	93.8577	1631.48	89.694
1631.96	93.9024	1631.96	89.7127
1632.45	93.9403	1632.45	89.7234
1632.93	93.9661	1632.93	89.721
1633.41	93.9763	1633.41	89.7043
1633.89	93.9715	1633.89	89.6787
1634.38	93.9583	1634.38	89.6557
1634.86	93.9481	1634.86	89.651
1635.34	93.952	1635.34	89.6756
1635.82	93.9714	1635.82	89.7245
1636.3	93.9946	1636.3	89.7733
1636.79	94.0096	1636.79	89.7979
1637.27	94.0159	1637.27	89.7946
1637.75	94.0199	1637.75	89.7736
1638.23	94.0275	1638.23	89.7465
1638.71	94.0403	1638.71	89.7202
1639.2	94.0562	1639.2	89.6965
1639.68	94.0705	1639.68	89.6739
1640.16	94.0777	1640.16	89.6482
1640.64	94.0742	1640.64	89.6151
1641.12	94.0604	1641.12	89.5721
1641.61	94.0406	1641.61	89.5205
1642.09	94.0217	1642.09	89.4645
1642.57	94.0098	1642.57	89.4096
1643.05	94.0076	1643.05	89.3601
1643.54	94.0138	1643.54	89.3185
1644.02	94.023	1644.02	89.2845
1644.5	94.0282	1644.5	89.2571
1644.98	94.0227	1644.98	89.2343
1645.46	94.0019	1645.46	89.2156
1645.95	93.9656	1645.95	89.2022
1646.43	93.9181	1646.43	89.198
1646.91	93.8675	1646.91	89.2055
1647.39	93.8198	1647.39	89.217
1647.88	93.7759	1647.88	89.216
1648.36	93.7338	1648.36	89.1909
1648.84	93.6923	1648.84	89.1395
1649.32	93.6527	1649.32	89.0653
1649.8	93.6176	1649.8	88.9739
1650.29	93.5903	1650.29	88.874
1650.77	93.5743	1650.77	88.7786
1651.25	93.5706	1651.25	88.7051
1651.73	93.5728	1651.73	88.6687
1652.21	93.5557	1652.21	88.6667
1652.7	93.4676	1652.7	88.6606
1653.18	93.274	1653.18	88.6018
1653.66	93.0479	1653.66	88.5116
1654.14	92.9026	1654.14	88.4584
1654.62	92.8528	1654.62	88.4566
1655.11	92.8491	1655.11	88.4758
1655.59	92.8488	1655.59	88.4856
1656.07	92.8307	1656.07	88.4698
1656.55	92.7902	1656.55	88.4266
1657.04	92.7324	1657.04	88.3636
1657.52	92.6669	1657.52	88.2931
1658	92.6035	1658	88.2261
1658.48	92.5483	1658.48	88.1685
1658.96	92.5019	1658.96	88.1194
1659.45	92.4596	1659.45	88.0717
1659.93	92.4136	1659.93	88.0165
1660.41	92.356	1660.41	87.9464
1660.89	92.2811	1660.89	87.8586
1661.37	92.1875	1661.37	87.7559
1661.86	92.078	1661.86	87.6448
1662.34	91.9592	1662.34	87.5325
1662.82	91.8397	1662.82	87.4237
1663.3	91.7273	1663.3	87.3188
1663.79	91.6268	1663.79	87.2171
1664.27	91.5401	1664.27	87.119
1664.75	91.4675	1664.75	87.0274
1665.23	91.4083	1665.23	86.9453
1665.71	91.3611	1665.71	86.8748
1666.2	91.3231	1666.2	86.8156
1666.68	91.2887	1666.68	86.7636
1667.16	91.2488	1667.16	86.7105
1667.64	91.1908	1667.64	86.6433
1668.12	91.1009	1668.12	86.547
1668.61	90.9708	1668.61	86.4115
1669.09	90.8051	1669.09	86.2405
1669.57	90.6249	1669.57	86.0555
1670.05	90.458	1670.05	85.8833
1670.54	90.3201	1670.54	85.736
1671.02	90.208	1671.02	85.6051
1671.5	90.1091	1671.5	85.4744
1671.98	90.0127	1671.98	85.3329
1672.46	89.9137	1672.46	85.1785
1672.94	89.8105	1672.94	85.0142
1673.43	89.7003	1673.43	84.8431
1673.91	89.5754	1673.91	84.663
1674.39	89.4222	1674.39	84.4641
1674.87	89.2282	1674.87	84.2338
1675.36	88.9963	1675.36	83.9719
1675.84	88.7514	1675.84	83.6991
1676.32	88.5259	1676.32	83.4455
1676.8	88.3398	1676.8	83.23
1677.28	88.1935	1677.28	83.053
1677.77	88.075	1677.77	82.9011
1678.25	87.9658	1678.25	82.7544
1678.73	87.8469	1678.73	82.5917
1679.21	87.7028	1679.21	82.3957
1679.69	87.5272	1679.69	82.1603
1680.18	87.3275	1680.18	81.8956
1680.66	87.1229	1680.66	81.6262
1681.14	86.9351	1681.14	81.3806
1681.62	86.7771	1681.62	81.1768
1682.11	86.6443	1682.11	81.0114
1682.59	86.5075	1682.59	80.8484
1683.07	86.3064	1683.07	80.6053
1683.55	85.9619	1683.55	80.1623
1684.03	85.4491	1684.03	79.4641
1684.52	84.8871	1684.52	78.6624
1685	84.4483	1685	78.007
1685.48	84.1824	1685.48	77.5883
1685.96	84.0291	1685.96	77.3362
1686.44	83.9128	1686.44	77.1483
1686.93	83.7816	1686.93	76.9482
1687.41	83.6083	1687.41	76.691
1687.89	83.3834	1687.89	76.3564
1688.37	83.1114	1688.37	75.9438
1688.86	82.8066	1688.86	75.4689
1689.34	82.4877	1689.34	74.9568
1689.82	82.1708	1689.82	74.434
1690.3	81.8648	1690.3	73.9197
1690.78	81.5722	1690.78	73.4241
1691.27	81.2931	1691.27	72.9512
1691.75	81.0285	1691.75	72.5031
1692.23	80.7798	1692.23	72.0815
1692.71	80.5472	1692.71	71.686
1693.19	80.3257	1693.19	71.3122
1693.68	80.1013	1693.68	70.9458
1694.16	79.8466	1694.16	70.5581
1694.64	79.5194	1694.64	70.1011
1695.12	79.0742	1695.12	69.5183
1695.61	78.4967	1695.61	68.7853
1696.09	77.8472	1696.09	67.9654
1696.57	77.2471	1696.57	67.2005
1697.05	76.7918	1697.05	66.6084
1697.53	76.4878	1697.53	66.2045
1698.02	76.2701	1698.02	65.9223
1698.5	76.0457	1698.5	65.6663
1698.98	75.7179	1698.98	65.3426
1699.46	75.2126	1699.46	64.8818
1699.94	74.5341	1699.94	64.2848
1700.43	73.8075	1700.43	63.6586
1700.91	73.2016	1700.91	63.148
1701.39	72.7899	1701.39	62.8143
1701.87	72.5331	1701.87	62.6199
1702.35	72.3552	1702.35	62.4959
1702.84	72.196	1702.84	62.3889
1703.32	72.0212	1703.32	62.2708
1703.8	71.8169	1703.8	62.1336
1704.28	71.5832	1704.28	61.9823
1704.77	71.3309	1704.77	61.8269
1705.25	71.0778	1705.25	61.6754
1705.73	70.8426	1705.73	61.5293
1706.21	70.6367	1706.21	61.3841
1706.69	70.4626	1706.69	61.2361
1707.18	70.3187	1707.18	61.0875
1707.66	70.2048	1707.66	60.9455
1708.14	70.1228	1708.14	60.8187
1708.62	70.0742	1708.62	60.712
1709.1	70.0567	1709.1	60.6243
1709.59	70.0628	1709.59	60.5481
1710.07	70.0808	1710.07	60.4722
1710.55	70.0999	1710.55	60.3878
1711.03	70.1144	1711.03	60.2923
1711.52	70.1262	1711.52	60.1912
1712	70.1428	1712	60.0951
1712.48	70.1738	1712.48	60.0151
1712.96	70.2255	1712.96	59.9578
[truncated: 4,744 more rows]

## Sheet: Fig. 2b
Temperature	G'	G''
25.05	0.45342	0.17798
25.36	0.44863	0.17657
25.66	0.44455	0.17526
26.08	0.43895	0.17348
26.49	0.43395	0.17194
26.92	0.42879	0.17031
27.32	0.42415	0.16898
27.72	0.41955	0.16757
28.12	0.41521	0.16622
28.5	0.41111	0.16492
28.9	0.40713	0.16372
29.28	0.40316	0.16245
29.65	0.39932	0.16122
30.02	0.39564	0.16004
30.38	0.39199	0.1589
30.75	0.38832	0.15754
31.11	0.38465	0.15626
31.47	0.3811	0.15508
31.83	0.37751	0.15392
32.18	0.3742	0.15281
32.54	0.37077	0.15184
32.91	0.36735	0.15057
33.27	0.36413	0.14943
33.62	0.36088	0.14839
33.97	0.35772	0.1472
34.34	0.35443	0.14596
34.69	0.35134	0.14502
35.06	0.34819	0.14387
35.41	0.3452	0.14273
35.77	0.34209	0.14162
36.29	0.3377	0.14009
36.65	0.33466	0.13899
37	0.3315	0.13802
37.37	0.32865	0.13695
37.72	0.32565	0.13594
38.08	0.32278	0.13477
38.44	0.31983	0.13366
38.79	0.31718	0.13257
39.16	0.31426	0.13149
39.51	0.31141	0.13046
39.88	0.30863	0.12952
40.23	0.30609	0.12862
40.6	0.30329	0.12764
40.96	0.30046	0.12668
41.32	0.29782	0.12572
41.67	0.29513	0.12469
42.04	0.29252	0.12366
42.4	0.28989	0.12262
42.76	0.28744	0.12164
43.12	0.28491	0.12064
43.47	0.28247	0.11972
43.83	0.27993	0.1188
44.19	0.27754	0.11788
44.55	0.27516	0.11696
44.91	0.27264	0.1161
45.27	0.27014	0.11511
45.63	0.26754	0.11412
45.99	0.26512	0.11325
46.35	0.26267	0.11231
46.71	0.26044	0.11128
47.07	0.25815	0.11058
47.42	0.25608	0.10982
47.78	0.25379	0.10884
48.14	0.2515	0.10809
48.5	0.24918	0.10731
48.86	0.24684	0.10638
49.22	0.24446	0.10549
49.58	0.24212	0.10462
49.94	0.23982	0.10363
50.29	0.23754	0.10269
50.65	0.23541	0.10184
51.01	0.23333	0.10099
51.53	0.23033	0.09997
51.88	0.22832	0.09923
52.24	0.22634	0.09868
52.61	0.2243	0.09788
52.97	0.22217	0.09711
53.33	0.22017	0.09632
53.69	0.21818	0.09552
54.05	0.2161	0.09467
54.4	0.21405	0.09396
54.76	0.21215	0.09325
55.12	0.21013	0.09268
55.49	0.20819	0.09195
55.85	0.20628	0.0911
56.2	0.20443	0.09033
56.56	0.20244	0.08948
56.92	0.20069	0.08861
57.27	0.19876	0.088
57.64	0.19697	0.08735
57.99	0.19531	0.08672
58.36	0.19354	0.08604
58.72	0.1917	0.08539
59.08	0.19004	0.08462
59.44	0.18817	0.08399
59.79	0.18641	0.08333
60.14	0.18474	0.08271
60.5	0.1832	0.08199
60.87	0.1814	0.08129
61.23	0.17986	0.08058
61.58	0.17827	0.07997
61.95	0.17659	0.07937
62.31	0.17484	0.07879
62.67	0.17327	0.07819
63.02	0.1716	0.07763
63.38	0.17001	0.07703
63.74	0.16833	0.07631
64.11	0.1668	0.07565
64.46	0.16534	0.07524
64.82	0.16388	0.07457
65.19	0.16229	0.07389
65.54	0.16082	0.07337
65.91	0.15936	0.0728
66.26	0.15804	0.0722
66.61	0.15667	0.0716
66.97	0.15531	0.0711
67.34	0.15399	0.07053
67.69	0.15257	0.06996
68.06	0.15106	0.06936
68.41	0.14978	0.06884
68.78	0.14833	0.06828
69.14	0.14686	0.06766
69.49	0.14551	0.0672
69.85	0.14419	0.06656
70.21	0.14267	0.06607
70.57	0.14144	0.06555
70.93	0.14032	0.06527
71.29	0.13909	0.06476
71.67	0.1377	0.06437
72.02	0.13659	0.06384
72.37	0.13529	0.06339
72.72	0.13405	0.06275
73.09	0.13284	0.06224
73.44	0.1318	0.06176
73.8	0.13062	0.06132
74.17	0.12942	0.06087
74.54	0.12833	0.06062
74.89	0.12715	0.06021
75.25	0.12585	0.05967
75.6	0.12468	0.05925
75.98	0.12364	0.05885
76.31	0.12231	0.05816
76.68	0.12112	0.05766
77.02	0.12012	0.05722
77.39	0.11898	0.05674
77.77	0.11778	0.05613
78.11	0.11683	0.05588
78.49	0.11566	0.05544
78.84	0.11459	0.05506
79.19	0.11349	0.05463
79.55	0.11241	0.0542
79.89	0.11142	0.05374
80.27	0.11044	0.05325
80.64	0.10953	0.05286
81	0.10855	0.05241
81.36	0.10753	0.05204
81.71	0.10667	0.05161
82.07	0.10555	0.05121
82.43	0.10446	0.05078
82.79	0.10344	0.05034
83.14	0.1025	0.05001
83.49	0.10128	0.04956
83.87	0.10034	0.04929
84.23	0.09935	0.0487
84.58	0.09846	0.04835
84.94	0.09754	0.04788
85.3	0.09677	0.04751
85.66	0.0958	0.04716
86.02	0.09483	0.04703
86.36	0.09397	0.04682
86.74	0.09304	0.04642
87.11	0.09224	0.04617
87.47	0.09164	0.04571
87.82	0.09098	0.0453
88.18	0.09013	0.04483
88.53	0.08933	0.04462
88.89	0.08838	0.04432
89.25	0.08736	0.04395
89.6	0.08653	0.04378
89.97	0.08577	0.04355
90.44	0.08459	0.04293
90.8	0.08388	0.0425
91.15	0.08309	0.04221
91.5	0.08228	0.04171
91.87	0.08154	0.04123
92.22	0.08078	0.04097
92.58	0.08003	0.04071
92.94	0.07933	0.04042
93.31	0.07869	0.04009
93.68	0.07788	0.03986
94.04	0.07726	0.03968
94.39	0.07668	0.03935
94.74	0.07604	0.03915
95.1	0.07533	0.03895
95.45	0.07462	0.03871
95.82	0.07402	0.03835
96.19	0.07322	0.03811
96.55	0.07253	0.03775
96.9	0.07177	0.03744
97.26	0.07126	0.03716
97.62	0.0706	0.0369
97.98	0.06996	0.03654
98.43	0.06921	0.03625
98.8	0.06866	0.0361
99.16	0.06806	0.03591
99.53	0.06741	0.03577
99.89	0.06679	0.0356
100.25	0.06637	0.03536
100.6	0.06581	0.03502
100.95	0.06532	0.03474
101.31	0.06483	0.03438
101.66	0.0644	0.03422
102.03	0.06371	0.03393
102.39	0.06323	0.03371
102.76	0.06273	0.03356
103.12	0.06222	0.03339
103.47	0.0617	0.0332
103.83	0.06129	0.03303
104.18	0.06084	0.03283
104.54	0.06034	0.03263
104.9	0.05983	0.03252
105.26	0.05941	0.03221
105.63	0.05897	0.03199
106	0.05837	0.03175
106.35	0.05778	0.03147
106.71	0.05736	0.03118
107.06	0.05687	0.03105
107.42	0.05634	0.03086
107.77	0.05591	0.03072
108.14	0.05553	0.03055
108.5	0.05507	0.03029
108.86	0.05465	0.03002
109.23	0.05416	0.02969
109.58	0.05374	0.02952
109.93	0.05321	0.02919
110.29	0.05277	0.02904
110.65	0.05229	0.0289
111.01	0.05183	0.02874
111.37	0.05154	0.0285
111.73	0.05121	0.02835
112.1	0.05089	0.02817
112.47	0.05048	0.02772
112.82	0.05015	0.02745
113.17	0.04964	0.0274
113.52	0.04919	0.02727
113.87	0.04882	0.02704
114.24	0.04837	0.02702
114.6	0.04797	0.02697
114.97	0.04752	0.02654
115.34	0.0471	0.02634
115.69	0.04654	0.02613
116.04	0.04614	0.02593
116.39	0.04568	0.02566
116.75	0.04525	0.02549
117.11	0.04497	0.02524
117.47	0.04453	0.02513
117.83	0.04419	0.02497
118.2	0.04379	0.02474
118.57	0.04342	0.02474
118.93	0.04294	0.0246
119.28	0.0427	0.02439
119.63	0.04223	0.02414
119.98	0.04192	0.02402
120.35	0.0415	0.02371
120.71	0.0412	0.02349
121.08	0.04071	0.02325
121.44	0.04045	0.02302
121.8	0.04014	0.02294
122.15	0.03977	0.02286
122.51	0.03941	0.0227
122.86	0.0391	0.0225
123.22	0.03879	0.02243
123.57	0.03843	0.02219
123.94	0.03833	0.02185
124.31	0.03785	0.02178
124.68	0.03762	0.02179
125.04	0.03723	0.02154
125.38	0.03685	0.02149
125.73	0.03643	0.0215
126.09	0.0362	0.02134
126.45	0.03592	0.02111
126.81	0.03562	0.02116
127.18	0.03541	0.021
127.54	0.03506	0.0208
127.91	0.03469	0.02057
128.27	0.03422	0.02037
128.61	0.03384	0.02026
128.97	0.03353	0.02019
129.33	0.03313	0.01999
129.68	0.03282	0.01994
130.05	0.03261	0.01979
130.41	0.03228	0.01955
130.79	0.03175	0.01939
131.15	0.03145	0.01945
131.49	0.03103	0.01929
131.85	0.03054	0.01917
132.2	0.03027	0.01897
132.55	0.02993	0.0187
132.91	0.02959	0.01838
133.29	0.02936	0.01823
133.66	0.02914	0.01816
134.02	0.02883	0.01817
134.37	0.02852	0.01805
134.71	0.02824	0.01787
135.07	0.0279	0.01771
135.42	0.02773	0.0174
135.79	0.0274	0.01708
136.15	0.02719	0.0169
136.52	0.02691	0.01684
136.89	0.02654	0.01668
137.25	0.02602	0.01655
137.6	0.0256	0.01651
137.95	0.02513	0.01626
138.3	0.02455	0.01613
138.66	0.02413	0.0159
139.02	0.02366	0.01575
139.39	0.02319	0.01546
139.76	0.02284	0.01525
140.12	0.02256	0.01486
140.48	0.02218	0.01461
140.83	0.02181	0.01446
141.18	0.0215	0.01421
141.53	0.02105	0.01406
141.89	0.02054	0.01389
142.26	0.01998	0.01363
142.63	0.01943	0.01314
142.99	0.01883	0.01289
143.36	0.01806	0.01247
143.72	0.01746	0.01197
144.07	0.01694	0.01141
144.41	0.01648	0.01118
144.77	0.01596	0.01077
145.12	0.01549	0.01042
145.54	0.01499	0.0102
145.91	0.01441	0.01016
146.29	0.01376	0.00979
146.64	0.01317	0.00948
147	0.01269	0.00913
147.35	0.01208	0.00868
147.74	0.01141	0.00814
148.1	0.0107	0.00777
148.46	0.01032	0.00749
148.82	0.00967	0.00712
149.2	0.00896	0.00669
149.57	0.0084	0.00637
149.93	0.00793	0.00608
150.28	0.0073	0.0057
150.62	0.00685	0.00561
150.98	0.00652	0.0054
151.34	0.00607	0.00517
151.7	0.00577	0.00486
152.08	0.00535	0.00466
152.44	0.00497	0.00443
152.81	0.00456	0.00432
153.15	0.00434	0.00411
153.5	0.00403	0.0039
153.85	0.00379	0.00364
154.21	0.00359	0.0033
154.58	0.00346	0.00314
154.94	0.0033	0.00302
155.3	0.00311	0.00296
155.66	0.00307	0.00286
156.04	0.00302	0.00286
156.39	0.00283	0.00277
156.73	0.00272	0.00267
157.08	0.00266	0.00257
157.45	0.00246	0.00257
157.8	0.00226	0.00249
158.17	0.00228	0.00223
158.55	0.00197	0.00225
158.91	0.00187	0.0022
159.28	0.00186	0.00181
159.62	0.00155	0.00166
159.96	0.00137	0.00162

## Sheet: Fig. 2c
Temperature	Complex viscosity
25.05	77563.6
25.36	76626.9
25.66	75932.9
26.08	75134.2
26.49	74312.8
26.92	73397.3
27.32	72659.9
27.72	71804.4
28.12	71243.7
28.5	70513.8
28.9	69801.4
29.28	69142.7
29.65	68584
30.02	67949.3
30.38	67293.3
30.75	66690.9
31.11	66094
31.47	65531
31.83	64844.7
32.18	64285
32.54	63707.1
32.91	63289.6
33.27	62683.7
33.62	62028.7
33.97	61569.3
34.34	60965.4
34.69	60559.2
35.06	59932.4
35.41	59442.4
35.77	58950.1
36.29	58153
36.65	57735.2
37	57148.8
37.37	56641.9
37.72	56078
38.08	55756.7
38.44	55218.2
38.79	54683.9
39.16	54133.3
39.51	53768.9
39.88	53302
40.23	52808
40.6	52364
40.96	51959.7
41.32	51470
41.67	50911.5
42.04	50569.4
42.4	50050.8
42.76	49736.3
43.12	49220.4
43.47	48826.9
43.83	48402.1
44.19	47965.7
44.55	47607.2
44.91	47171.7
45.27	46778.7
45.63	46291.4
45.99	45866.1
46.35	45380.7
46.71	45090.2
47.07	44732.9
47.42	44358.8
47.78	43930.6
48.14	43604.9
48.5	43155.2
48.86	42799.6
49.22	42415.5
49.58	41935
49.94	41593.8
50.29	41180
50.65	40815.8
51.01	40411.4
51.53	39949.3
51.88	39696
52.24	39269.7
52.61	38914.7
52.97	38649.5
53.33	38250.7
53.69	37889.9
54.05	37553.9
54.4	37215.5
54.76	36849.1
55.12	36512.3
55.49	36295.9
55.85	35891.4
56.2	35594.6
56.56	35190.3
56.92	34882.1
57.27	34603.3
57.64	34315.1
57.99	33987
58.36	33705.6
58.72	33434.6
59.08	33124.3
59.44	32774.7
59.79	32521.1
60.14	32163.1
60.5	31928.2
60.87	31677.5
61.23	31424.8
61.58	31014.1
61.95	30813.5
62.31	30545.6
62.67	30275
63.02	29989.4
63.38	29675.4
63.74	29395.1
64.11	29185.9
64.46	28846.6
64.82	28678.2
65.19	28438.1
65.54	28131.8
65.91	27831.8
66.26	27587.6
66.61	27466.6
66.97	27259.1
67.34	26920.1
67.69	26699.3
68.06	26454.4
68.41	26238.3
68.78	25978.4
69.14	25806.4
69.49	25490.9
69.85	25200.1
70.21	25063.9
70.57	24809.9
70.93	24565.3
71.29	24433.4
71.67	24273.6
72.02	24008.4
72.37	23721.2
72.72	23572.7
73.09	23318.5
73.44	23148.3
73.8	22985.5
74.17	22808.4
74.54	22563.7
74.89	22314.7
75.25	22299.2
75.6	21980.7
75.98	21684.4
76.31	21563.1
76.68	21483.9
77.02	21059.4
77.39	20969.3
77.77	20779.5
78.11	20608.1
78.49	20440.9
78.84	20252.5
79.19	20011.5
79.55	19878.8
79.89	19657.9
80.27	19518.7
80.64	19337.7
81	19188.2
81.36	19102.2
81.71	18787.6
82.07	18658.2
82.43	18572.6
82.79	18245.7
83.14	18169.7
83.49	17916.7
83.87	17859.1
84.23	17519.2
84.58	17514.7
84.94	17269.5
85.3	17135.2
85.66	17035.9
86.02	16841.4
86.36	16697.1
86.74	16533.1
87.11	16405.6
87.47	16281.3
87.82	16196.5
88.18	16090.8
88.53	15906.8
88.89	15638.2
89.25	15626.2
89.6	15429.8
89.97	15231.4
90.44	15204
90.8	14987.8
91.15	14748.5
91.5	14708.2
91.87	14520.3
92.22	14443.3
92.58	14304.5
92.94	14105.7
93.31	14081.1
93.68	13917.2
94.04	13867.8
94.39	13673.6
94.74	13595
95.1	13534.7
95.45	13392.9
95.82	13290.1
96.19	13076.6
96.55	13044.3
96.9	12899.3
97.26	12768.5
97.62	12632.3
97.98	12617.8
98.43	12451.8
98.8	12285.6
99.16	12240.4
99.53	12172.3
99.89	12083.1
100.25	11951.1
100.6	11800.1
100.95	11846.9
101.31	11642.5
101.66	11632.1
102.03	11476.1
102.39	11435.7
102.76	11263
103.12	11212.3
103.47	11235
103.83	11060.4
104.18	10985.6
104.54	10914.5
104.9	10817
105.26	10812.6
105.63	10661.6
106	10571.8
106.35	10528.8
106.71	10324.6
107.06	10276.7
107.42	10256.8
107.77	10174.7
108.14	10086.5
108.5	9974.02
108.86	9950.08
109.23	9829.86
109.58	9778.64
109.93	9632.84
110.29	9609.52
110.65	9443.02
111.01	9464.07
111.37	9400.79
111.73	9247.53
112.1	9313.72
112.47	9150.86
112.82	9180.16
113.17	8953.43
113.52	8908.71
113.87	8930.84
114.24	8788.62
114.6	8830.79
114.97	8636.13
115.34	8608.32
115.69	8460.2
116.04	8433.29
116.39	8338.98
116.75	8277.89
117.11	8178.22
117.47	8106.33
117.83	8141.14
118.2	7984.74
118.57	7980.42
118.93	7820.06
119.28	7851.45
119.63	7756.69
119.98	7729.89
120.35	7552.47
120.71	7551.7
121.08	7446.88
121.44	7466.6
121.8	7292.52
122.15	7290.31
122.51	7301.6
122.86	7159.92
123.22	7150.54
123.57	7000.23
123.94	7051.11
124.31	6949.17
124.68	6956.7
125.04	6804.81
125.38	6847.37
125.73	6686.07
126.09	6659.34
126.45	6664.55
126.81	6588.32
127.18	6559.51
127.54	6497.7
127.91	6452.65
128.27	6348.97
128.61	6243.75
128.97	6164.09
129.33	6176.28
129.68	6216.99
130.05	5993.65
130.41	6014.84
130.79	5960.49
131.15	5846.17
131.49	5807.92
131.85	5813.27
132.2	5655.09
132.55	5581.79
132.91	5570.03
133.29	5464.86
133.66	5439.82
134.02	5452.33
134.37	5401.69
134.71	5365.9
135.07	5206.74
135.42	5167.93
135.79	5154.87
136.15	5158.85
136.52	5015.36
136.89	4981
137.25	4957.89
137.6	4845.81
137.95	4757.85
138.3	4710.39
138.66	4557.41
139.02	4510.66
139.39	4464.43
139.76	4383.49
140.12	4276.32
140.48	4226.82
140.83	4157.85
141.18	4105.74
141.53	4068.34
141.89	3950.48
142.26	3859.22
142.63	3753.11
142.99	3630.63
143.36	3487.76
143.72	3448.81
144.07	3188.04
144.41	3140.25
144.77	3017.49
145.12	3071.02
145.54	2909.1
145.91	2696.43
146.29	2767.64
146.64	2630.87
147	2474.69
147.35	2370.78
147.74	2229.27
148.1	2135.84
148.46	1993.06
148.82	1844.81
149.2	1965.47
149.57	1640.67
149.93	1507.98
150.28	1499.74
150.62	1414.93
150.98	1324.53
151.34	1320.01
151.7	1201.4
152.08	1108.64
152.44	1077.83
152.81	985.238
153.15	970.081
153.5	897.395
153.85	861.092
154.21	769.686
154.58	710.599
154.94	665.324
155.3	729.375
155.66	695.445
156.04	623.236
156.39	637.262
156.73	639.745
157.08	575.734
157.45	568.919
157.8	532.118
158.17	530.793
158.55	479.01
158.91	469.925
159.28	461.067
159.62	443.017

## Sheet: Fig. 3a
TPOU fiber		CPOU fiber
Strain/100	Stress	Strain/100	Stress
0.01341	0.05509	0.00463	0.0191
0.02125	0.06268	0.01395	0.07232
0.02713	0.07226	0.02563	0.04784
0.03298	0.08442	0.03426	0.07256
0.04066	0.09665	0.04289	0.10585
0.04649	0.1077	0.05447	0.13828
0.05232	0.11956	0.06295	0.15168
0.05993	0.13073	0.07131	0.17185
0.06569	0.14154	0.08274	0.19422
0.07142	0.15186	0.09118	0.20717
0.07902	0.16054	0.09947	0.22856
0.08472	0.17187	0.11081	0.2459
0.09056	0.1839	0.11929	0.26623
0.09812	0.19563	0.12753	0.27162
0.10381	0.20602	0.13885	0.30205
0.10952	0.21716	0.14725	0.3031
0.11705	0.22751	0.15561	0.32269
0.12276	0.23767	0.16686	0.33253
0.12849	0.24693	0.1752	0.3507
0.13603	0.25704	0.18348	0.35845
0.14171	0.26594	0.19477	0.38113
0.14751	0.27559	0.20308	0.38548
0.155	0.2849	0.2113	0.40076
0.16073	0.29385	0.22246	0.4133
0.16644	0.30189	0.23083	0.42678
0.17398	0.31092	0.23904	0.43309
0.17968	0.31906	0.25026	0.45052
0.18546	0.32743	0.25876	0.45582
0.19305	0.33567	0.26698	0.46961
0.19864	0.34405	0.27812	0.47671
0.20435	0.35159	0.28644	0.4907
0.21194	0.35994	0.29477	0.499
0.2176	0.36711	0.30597	0.51626
0.22333	0.37504	0.3143	0.5226
0.23086	0.38248	0.32252	0.5364
0.2365	0.38992	0.33371	0.54358
0.24228	0.39666	0.34202	0.55286
0.24985	0.40463	0.35017	0.56156
0.25549	0.41135	0.3614	0.57627
0.26123	0.41849	0.36972	0.58078
0.26879	0.4259	0.37791	0.58836
0.2744	0.43296	0.3891	0.60592
0.28021	0.43905	0.39754	0.60702
0.28779	0.44644	0.40575	0.62153
0.2934	0.45258	0.41699	0.63069
0.29913	0.45929	0.42526	0.63883
0.30663	0.46611	0.43362	0.64901
0.31234	0.47265	0.44484	0.66016
0.3181	0.47838	0.4531	0.66539
0.3256	0.48526	0.46132	0.67995
0.33129	0.49095	0.4726	0.69542
0.33705	0.49701	0.48096	0.69923
0.34457	0.50359	0.48913	0.70385
0.35027	0.50968	0.5003	0.71752
0.35599	0.51487	0.50866	0.72331
0.36351	0.52143	0.5168	0.7319
0.36915	0.52682	0.52807	0.74779
0.37497	0.53248	0.53653	0.75759
0.38246	0.53853	0.54467	0.76265
0.38813	0.54407	0.55581	0.77691
0.39387	0.54929	0.56425	0.7859
0.40139	0.55525	0.57253	0.79705
0.40707	0.5604	0.58378	0.80371
0.41278	0.56589	0.59201	0.81357
0.42028	0.57147	0.60025	0.82708
0.42601	0.57664	0.61149	0.84194
0.43172	0.58136	0.61981	0.84757
0.43919	0.58723	0.62809	0.85956
0.44492	0.59206	0.63929	0.86827
0.45061	0.59727	0.64765	0.88249
0.45818	0.60283	0.65581	0.88699
0.46382	0.60749	0.66703	0.90756
0.46964	0.61203	0.67544	0.90955
0.47723	0.6175	0.68363	0.92234
0.48286	0.6221	0.69489	0.9333
0.48851	0.62698	0.70326	0.9529
0.49606	0.63246	0.7115	0.95659
0.50175	0.63684	0.72267	0.97882
0.50753	0.6413	0.7309	0.9745
0.51504	0.64646	0.73917	0.99278
0.52069	0.65117	0.75039	1.00579
0.52641	0.65571	0.75879	1.02188
0.5339	0.66102	0.76701	1.02774
0.53963	0.66522	0.77822	1.04237
0.54537	0.66962	0.78654	1.05638
0.55292	0.67488	0.79469	1.07295
0.55855	0.67944	0.80599	1.08268
0.56436	0.68413	0.8144	1.09824
0.57189	0.68913	0.82255	1.10612
0.57757	0.69332	0.83372	1.13006
0.58327	0.69726	0.84205	1.13543
0.59082	0.70193	0.85036	1.15835
0.59649	0.70628	0.86155	1.16449
0.60223	0.71055	0.86987	1.18719
0.60973	0.71559	0.87811	1.19743
0.61539	0.71946	0.88928	1.22013
0.62115	0.72352	0.89766	1.22334
0.6287	0.72793	0.90585	1.24304
0.63437	0.73228	0.9171	1.25968
0.64013	0.73637	0.92546	1.27795
0.64763	0.74133	0.93357	1.29171
0.65324	0.74492	0.94479	1.32078
0.65909	0.74884	0.9533	1.33124
0.66661	0.75303	0.96142	1.34435
0.67224	0.75709	0.9726	1.37245
0.67798	0.76092	0.98094	1.38943
0.68545	0.76576	0.98924	1.40718
0.69115	0.76893	1.00045	1.42754
0.69692	0.77268	1.00876	1.44571
0.70444	0.77674	1.017	1.46457
0.71008	0.78031	1.02821	1.48545
0.71582	0.78402	1.03655	1.50888
0.72332	0.789	1.04477	1.53204
0.72905	0.79225	1.05593	1.55608
0.73478	0.79592	1.0643	1.58298
0.74235	0.80014	1.07249	1.59255
0.74793	0.80392	1.08373	1.63268
0.75371	0.80722	1.09214	1.64179
0.76126	0.81218	1.10024	1.68349
0.76693	0.81572	1.11142	1.69591
0.7726	0.81936	1.11986	1.73524
0.78016	0.82333	1.12813	1.74947
0.78587	0.8269	1.13936	1.78752
0.79165	0.83015	1.14765	1.80022
0.79913	0.83503	1.15585	1.8385
0.80477	0.83817	1.16708	1.86529
0.81055	0.84176	1.17542	1.88838
0.81807	0.84539	1.18366	1.90972
0.82377	0.8493	1.19492	1.94995
0.82949	0.85229	1.20324	1.95417
0.83697	0.85713	1.21141	1.97398
0.84261	0.86029	1.22257	2.01359
0.84842	0.86416	1.23101	2.02968
0.85596	0.86798	1.2392	2.03204
0.86157	0.87199	1.25032	2.07701
0.86732	0.87498	1.25877	2.08841
0.8749	0.87974	1.26706	2.1177
0.88058	0.88273	1.27825	2.13313
0.88633	0.88669	1.2865	2.15597
0.89386	0.89013	1.29476	2.1761
0.89952	0.89323	1.30595	2.19921
0.90524	0.89605	1.31431	2.21932
0.91274	0.90072	1.32255	2.23509
0.91842	0.90367	1.33379	2.26134
0.92419	0.90728	1.34203	2.27857
0.93168	0.91058	1.35023	2.2983
0.93731	0.91402	1.36146	2.31877
0.94311	0.91665	1.36992	2.33849
0.9506	0.92147	1.37809	2.36426
0.95628	0.92414	1.38925	2.37695
0.962	0.92753	1.3976	2.39898
0.96952	0.93097	1.40589	2.40993
0.97527	0.93478	1.41713	2.44503
0.981	0.93738	1.42546	2.45139
0.98849	0.94195	1.4337	2.48095
0.99416	0.94431	1.44487	2.49733
0.99988	0.94823	1.4532	2.51631
1.00743	0.95125	1.46145	2.52567
1.0131	0.95492	1.47263	2.55363
1.01885	0.95732	1.48097	2.56935
1.02636	0.96172	1.48916	2.58139
1.03203	0.96449	1.50036	2.60689
1.03783	0.96864	1.50884	2.61724
1.04539	0.97221	1.51698	2.63209
1.05102	0.97562	1.5282	2.66412
1.05668	0.97857	1.53664	2.67122
1.06425	0.98325	1.54492	2.69348
1.06994	0.98596	1.55609	2.70839
1.07566	0.98988	1.56433	2.73157
1.08324	0.99337	1.57259	2.7503
1.08888	0.99702	1.58379	2.76831
1.09459	0.99994	1.59215	2.78231
1.1021	1.00451	1.60032	2.80543
1.10779	1.00758	1.61143	2.82442
1.11358	1.01108	1.61977	2.83753
1.12114	1.01447	1.62805	2.86047
1.12671	1.01812	1.63923	2.88272
1.13255	1.02057	1.64771	2.90132
1.14007	1.02486	1.65587	2.9103
1.14569	1.02759	1.66702	2.93502
1.15143	1.0318	1.67536	2.94289
1.159	1.03549	1.68367	2.96948
1.16464	1.03869	1.69491	2.97762
1.1704	1.04087	1.70322	3.00614
1.17791	1.0448	1.71139	3.00942
1.18356	1.0478	1.72255	3.04618
1.18934	1.05114	1.73097	3.05135
1.19686	1.05464	1.73916	3.07776
1.20257	1.05796	1.7504	3.09475
1.20822	1.06017	1.75871	3.10738
1.21574	1.06432	1.76683	3.11065
1.22141	1.0672	1.77807	3.15791
1.22722	1.07081	1.7865	3.15469
1.23479	1.07459	1.7947	3.18905
1.24045	1.07699	1.80593	3.19381
1.24613	1.07953	1.81427	3.22059
1.25366	1.08395	1.82258	3.23142
1.25936	1.08704	1.83378	3.26206
1.26507	1.09018	1.84207	3.26062
1.27259	1.09422	1.85028	3.28094
1.27827	1.09709	1.86149	3.30409
1.28396	1.09908	1.86983	3.31998
1.29149	1.10364	1.87807	3.33228
1.29717	1.10712	1.88928	3.35823
1.30293	1.11071	1.8976	3.37013
1.31045	1.11488	1.90579	3.38442
1.31608	1.11793	1.91698	3.40067
1.32192	1.12075	1.92542	3.42018
1.32943	1.12507	1.93358	3.42439
1.33509	1.12826	1.94472	3.46587
1.34076	1.13182	1.95316	3.46926
1.34832	1.13581	1.96145	3.49487
1.35402	1.13839	1.97269	3.50806
1.3597	1.14131	1.98095	3.53668
1.36721	1.14508	1.98915	3.53684
1.3729	1.149	2.00034	3.57607
1.37862	1.1525	2.00877	3.57049
1.38617	1.15631	2.01692	3.59763
1.39189	1.15879	2.02813	3.61072
1.39759	1.16225	2.03647	3.63049
1.40514	1.16615	2.04463	3.64507
1.41076	1.16988	2.05588	3.67725
1.41655	1.17306	2.06429	3.68739
1.42412	1.17713	2.07245	3.70015
1.42975	1.17955	2.08376	3.72758
1.43546	1.18276	2.09203	3.7367
1.44301	1.18615	2.10032	3.7594
1.44867	1.1896	2.11151	3.7781
1.45442	1.19246	2.11984	3.79617
1.46197	1.19665	2.12806	3.8079
1.46763	1.19906	2.13935	3.83428
1.47334	1.20193	2.14767	3.85477
1.48091	1.20556	2.15588	3.86644
1.48663	1.20985	2.16707	3.89371
1.49237	1.2126	2.17543	3.90037
1.49987	1.21675	2.18362	3.91559
1.50555	1.21896	2.19481	3.9424
1.51136	1.22271	2.20327	3.94637
1.51882	1.22636	2.21144	3.96552
1.52447	1.23008	2.22258	4.00053
1.53018	1.23264	2.23099	4.01816
1.53774	1.23696	2.23921	4.02259
1.54343	1.23931	2.25045	4.0463
1.54916	1.24337	2.25874	4.05582
1.55664	1.24686	2.26693	4.07081
1.56232	1.25098	2.27814	4.1011
1.56805	1.2532	2.28651	4.12079
1.57561	1.25755	2.29474	4.12424
1.5813	1.25984	2.30593	4.15586
1.58702	1.26368	2.31433	4.15861
1.59454	1.26716	2.32254	4.18352
1.60017	1.27127	2.33373	4.19219
1.60598	1.27385	2.34211	4.22084
1.61355	1.27828	2.35031	4.22167
1.61917	1.28045	2.36145	4.25526
1.62489	1.28427	2.36983	4.25254
1.63245	1.28808	2.37812	4.29991
1.63814	1.29201	2.38932	4.30842
1.64387	1.29434	2.3976	4.32407
1.65139	1.29863	2.40575	4.32432
1.65705	1.30089	2.41701	4.36416
1.66278	1.30468	2.42542	4.39863
1.67028	1.30795	2.43361	4.39057
1.676	1.31178	2.44478	4.41897
1.68173	1.31357	2.45321	4.44047
1.68928	1.31786	2.46134	4.44664
1.6949	1.32013	2.47257	4.47052
1.70071	1.32423	2.48108	4.48804
1.70826	1.32781	2.48922	4.50487
1.71387	1.33154	2.50039	4.52386
1.71958	1.33348	2.5087	4.54823
1.72719	1.33767	2.51702	4.5435
1.73286	1.33986	2.52823	4.59526
1.73861	1.34423	2.5365	4.5758
1.7461	1.34759	2.54469	4.6181
1.75174	1.35113	2.55593	4.608
1.75751	1.35315	2.56431	4.64901
1.76504	1.35722	2.57251	4.65317
1.77072	1.35925	2.58372	4.69465
1.77648	1.36301	2.59208	4.69666
1.78396	1.3666	2.60022	4.72428
1.78959	1.3703	2.61136	4.74165
1.79544	1.37304	2.61983	4.75512
1.80298	1.37801	2.62802	4.76917
1.80857	1.38022	2.63921	4.80264
1.81427	1.38397	2.6475	4.80622
1.82182	1.38755	2.65588	4.83267
1.82749	1.39094	2.66702	4.83979
1.83326	1.39342	2.67532	4.85785
1.84082	1.39825	2.68356	4.87825
1.84646	1.40101	2.69479	4.91356
1.85221	1.40501	2.70316	4.91746
1.85969	1.40905	2.71139	4.93228
1.86536	1.41239	2.72261	4.95337
1.87109	1.41462	2.73085	4.95902
1.87862	1.41919	2.73911	4.98552
1.88426	1.4219	2.75028	5.01109
1.89003	1.42564	2.75876	5.03504
1.89755	1.42964	2.76693	5.0371
1.90323	1.43288	2.77805	5.06527
1.90897	1.43498	2.78641	5.07664
1.9165	1.43934	2.79472	5.10185
1.92224	1.44252	2.80594	5.12857
1.92795	1.44612	2.81431	5.12041
1.93544	1.44998	2.8225	5.15204
1.9411	1.45307	2.83373	5.17932
1.94688	1.45604	2.84207	5.18813
1.95444	1.4602	2.85019	5.21132
1.9601	1.46321	2.8614	5.21034
1.96582	1.46678	2.86987	5.25876
1.97332	1.47068	2.87803	5.244
1.97902	1.47388	2.88918	5.30018
1.98481	1.47707	2.89759	5.28996
1.99235	1.48095	2.90578	5.32862
1.99798	1.48444	2.91694	5.32797
2.00365	1.48793	2.92538	5.35221
2.01126	1.49211	2.93371	5.37819
2.01693	1.4951	2.94488	5.407
2.02266	1.49821	2.9532	5.40754
2.03017	1.50213	2.96144	5.4149
2.03586	1.50557	2.97268	5.45531
2.04158	1.50883	2.98101	5.45331
2.04912	1.51282	2.98918	5.48108
2.05479	1.51536	3.00039	5.52892
2.06054	1.51795	3.00869	5.53149
2.06805	1.52092	3.01697	5.53862
2.07369	1.52482	3.02816	5.57673
2.0795	1.52772	3.03657	5.59627
2.08701	1.532	3.04476	5.60646
2.09266	1.53471	3.05593	5.6442
2.09844	1.53775	3.06424	5.61381
2.10597	1.54126	3.07254	5.68169
2.11165	1.54459	3.08378	5.65909
2.11737	1.54632	3.09211	5.71404
2.12489	1.5511	3.10026	5.70076
2.13052	1.55329	3.11144	5.77345
2.13628	1.55602	3.11985	5.73442
2.14383	1.5596	3.12809	5.79622
2.14949	1.56291	3.13924	5.79014
2.15521	1.56551	3.14755	5.82646
2.16269	1.56999	3.15582	5.82758
2.16839	1.57246	3.16698	5.87031
2.17417	1.57619	3.17542	5.8782
2.18167	1.57953	3.18358	5.90018
2.18735	1.58325	3.19472	5.92094
2.19308	1.5855	3.20316	5.93837
2.20057	1.59037	3.21143	5.95492
2.20631	1.59242	3.22257	5.98575
2.21203	1.59562	3.23096	6.00395
2.21952	1.59867	3.2392	6.0266
2.22521	1.60172	3.25044	6.04658
2.23097	1.604	3.25877	6.05212
2.23845	1.60805	3.26694	6.07591
2.24415	1.61063	3.27818	6.10867
2.24989	1.61474	3.28646	6.12371
2.25746	1.61658	3.29468	6.14389
2.26311	1.62004	3.30592	6.15777
2.26894	1.62224	3.3144	6.19035
2.27644	1.62626	3.32252	6.20683
2.28213	1.62811	3.33372	6.25288
2.28781	1.63132	3.34208	6.24205
2.29535	1.63344	3.35037	6.27713
2.301	1.63677	3.36161	6.28216
2.30674	1.63901	3.36992	6.32464
2.31422	1.64388	3.37808	6.31846
2.3199	1.64583	3.38932	6.36558
2.32567	1.65011	3.39767	6.3741
2.33321	1.65267	3.40588	6.38662
2.33886	1.65587	3.4171	6.41376
2.34462	1.65795	3.42546	6.43546
2.3521	1.66279	3.43362	6.45298
2.35776	1.66499	3.44481	6.48571
2.36357	1.66853	3.45325	6.50386
2.37112	1.67139	3.46137	6.50917
2.37672	1.67396	3.4726	6.55275
2.38246	1.67631	3.4809	6.55611
2.39	1.68197	3.48918	6.59096
2.3957	1.68415	3.50038	6.61014
2.40141	1.6886	3.50866	6.62082
2.40892	1.6914	3.51695	6.61788
2.4146	1.69503	3.52822	6.66257
2.42031	1.69719	3.53651	6.67233
2.42784	1.70275	3.54475	6.69921
2.43356	1.70566	3.55598	6.72118
2.4393	1.70911	3.5643	6.73665
2.44684	1.71137	3.57249	6.75575
2.45249	1.71468	3.58365	6.78804
2.45827	1.7167	3.59207	6.80118
2.46579	1.72215	3.60033	6.85054
2.4714	1.7251	3.61147	6.85535
2.47718	1.72923	3.61986	6.89305
2.48474	1.73219	3.62813	6.89812
2.4904	1.73585	3.63941	6.92755
2.49608	1.73864	3.6477	6.93048
2.50363	1.74397	3.65587	6.98094
2.50931	1.74748	3.66708	6.98876
2.51508	1.75159	3.67544	7.01397
2.52262	1.75434	3.68371	7.00712
2.52829	1.75816	3.69488	7.06313
2.53401	1.75993	3.70319	7.05805
2.54154	1.7651	3.71138	7.1084
2.54719	1.76865	3.72262	7.11098
2.55299	1.77255	3.73105	7.15653
2.56054	1.77602	3.73922	7.16145
2.56617	1.77879	3.75042	7.19518
2.57187	1.78159	3.75873	7.17991
2.57939	1.7863	3.76702	7.23291
2.58505	1.78997	3.77825	7.2558
2.5908	1.79379	3.78654	7.29794
2.59836	1.79719	3.79476	7.27832
2.60403	1.79951	3.80602	7.31708
2.60977	1.80158	3.81424	7.29778
2.61729	1.80587	3.82251	7.38965
2.62299	1.80939	3.8337	7.37648
2.6287	1.81266	3.84203	7.39976
2.63621	1.81579	3.85027	7.41995
2.64181	1.81796	3.86144	7.48868
2.64769	1.82091	3.8699	7.48937
2.6552	1.82532	3.878	7.51439
2.66087	1.82828	3.88913	7.51856
2.66654	1.83231	3.89745	7.55626
2.67409	1.83605	3.90584	7.58379
2.67979	1.83812	3.91705	7.62426
2.6855	1.84125	3.92539	7.62438
2.69306	1.84544	3.9336	7.68201
2.69872	1.84913	3.94479	7.66863
2.70448	1.85215	3.95315	7.7315
2.71203	1.85698	3.96139	7.71434
2.71768	1.85907	3.97263	7.77275
2.72339	1.86179	3.98093	7.76504
2.73091	1.86545	3.98919	7.8178
2.73654	1.86988	4.00036	7.83576
2.74236	1.87353	4.00877	7.87178
2.74989	1.87825	4.01694	7.90236
2.75551	1.8805	4.02812	7.92539
2.7612	1.8843	4.03646	7.93616
2.76873	1.88857	4.04482	7.96779
2.77445	1.89307	4.05599	7.99042
2.78017	1.89607	4.06428	8.01589
2.78771	1.9004	4.07247	8.02995
2.7934	1.9027	4.08374	8.08075
2.79913	1.90591	4.09207	8.0753
2.80661	1.90962	4.10031	8.11973
2.8123	1.91378	4.11145	8.14198
2.81807	1.91616	4.11981	8.17659
2.82557	1.92057	4.12801	8.15999
2.83123	1.92267	4.13927	8.2534
2.837	1.9261	4.14773	8.24282
2.84454	1.92942	4.15583	8.26663
2.85018	1.93381	4.16706	8.3022
2.8559	1.93646	4.1754	8.33091
2.8635	1.94127	4.18374	8.35797
2.86917	1.94358	4.195	8.39755
2.87488	1.94757	4.2033	8.42221
2.88237	1.95001	4.21154	8.43932
2.88805	1.95448	4.22275	8.46576
2.89386	1.95614	4.23103	8.467
2.90138	1.96085	4.23916	8.5078
2.90708	1.96265	4.25037	8.54765
2.91281	1.96634	4.25878	8.57537
2.9203	1.96959	4.2669	8.5889
2.92592	1.97419	4.27806	8.62511
2.93177	1.97685	4.2865	8.62391
2.93932	1.98205	4.29465	8.67958
2.94491	1.98425	4.30589	8.69218
2.95065	1.98833	4.31427	8.72711
2.95818	1.99154	4.32258	8.72789
2.96389	1.99633	4.33375	8.78358
2.96963	1.99924	4.34208	8.80693
2.97717	2.00376	4.3503	8.86421
2.98279	2.00592	4.36152	8.87629
2.98857	2.01013	4.36988	8.89845
2.99606	2.01331	4.37804	8.90131
3.00172	2.0173	4.38924	8.96426
3.00753	2.0197	4.39753	8.95881
3.01502	2.02517	4.4057	9.00118
3.02063	2.02708	4.41694	9.03809
3.02641	2.03203	4.42544	9.06595
3.03396	2.03536	4.43351	9.07175
3.03961	2.03895	4.44472	9.11412
3.04534	2.04057	4.45313	9.11553
3.05288	2.04569	4.46143	9.17171
3.05855	2.04781	4.47264	9.19627
3.06432	2.05271	4.48101	9.23814
3.07185	2.05556	4.48919	9.23177
3.0775	2.05981	4.50036	9.30584
3.08326	2.0624	4.50868	9.28647
3.09077	2.06716	4.51694	9.33318
3.09651	2.0692	4.52811	9.34048
3.10222	2.07375	4.53646	9.3991
3.10971	2.07715	4.54468	9.40507
3.11536	2.08082	4.55583	9.46609
3.12116	2.08278	4.56426	9.47323
3.12872	2.08794	4.57248	9.50184
3.13432	2.08979	4.58367	9.51845
3.14004	2.09471	4.59201	9.57193
3.14762	2.09805	4.60032	9.5983
3.15331	2.10151	4.61156	9.62787
3.15903	2.1034	4.61982	9.62178
3.16658	2.10796	4.62802	9.67287
3.1722	2.1108	4.63928	9.6945
3.17795	2.11552	4.64764	9.747
3.18543	2.11907	4.65583	9.75214
3.19114	2.12277	4.66702	9.81227
3.19689	2.12436	4.67531	9.8024
3.20444	2.12918	4.68352	9.84921
3.21006	2.13114	4.69471	9.85501
3.21587	2.13556	4.70318	9.91936
3.22344	2.13942	4.71134	9.92724
3.22905	2.14315	4.72251	9.98036
3.23479	2.14479	4.73085	9.98302
3.24233	2.1494	4.73916	10.0365
3.24798	2.1519	4.75038	10.0423
3.25372	2.15592	4.75873	10.0809
3.26125	2.16118	4.76693	10.0963
3.26691	2.16412	4.77812	10.1617
3.27265	2.16595	4.78653	10.1541
3.28019	2.17063	4.79467	10.1911
3.28584	2.17429	4.80591	10.2308
3.29158	2.17802	4.81423	10.2693
3.29907	2.1819	4.82242	10.2785
3.30472	2.18534	4.83365	10.3324
3.31059	2.18725	4.84211	10.3387
3.31809	2.19078	4.85018	10.3635
3.32376	2.19388	4.86147	10.4258
3.32943	2.19673	4.86984	10.4471
3.33696	2.2008	4.87807	10.4648
3.34266	2.20452	4.88932	10.512
3.34844	2.20648	4.8976	10.5241
3.35596	2.20965	4.9058	10.5496
3.36163	2.21209	4.91708	10.6091
3.36736	2.21523	4.92542	10.6394
3.37483	2.2189	4.93364	10.6294
3.38056	2.22188	4.94486	10.7113
3.38628	2.22435	4.95321	10.7229
3.39377	2.22614	4.96141	10.7594
3.39944	2.22992	4.97262	10.803
3.40525	2.23349	4.98105	10.833
3.41279	2.23758	4.98915	10.87
3.41843	2.23986	5.00041	10.9009
3.42415	2.24247	5.00873	10.9474
3.43171	2.24574	5.01712	10.9578
3.43738	2.24936	5.0283	11.0171
3.44309	2.25307	5.03655	11.0261
3.4506	2.25768	5.04478	11.0913
3.4563	2.25919	5.05598	11.1119
3.46201	2.26299	5.06429	11.1443
3.46957	2.26606	5.07265	11.1465
3.47524	2.26992	5.08382	11.2234
3.481	2.27252	5.09206	11.2246
3.48852	2.27783	5.10023	11.3006
3.49414	2.28119	5.11144	11.3194
3.5	2.28442	5.11995	11.3797
3.50753	2.288	5.12812	11.3847
3.51316	2.29191	5.13931	11.4243
3.51885	2.29583	5.14765	11.4624
3.52641	2.30047	5.15591	11.508
3.53209	2.30335	5.16707	11.5482
3.53782	2.30612	5.17537	11.5623
3.54532	2.30894	5.18358	11.6103
3.55101	2.31267	5.19482	11.6598
3.55674	2.31548	5.2032	11.6706
3.56422	2.32013	5.2114	11.682
3.56993	2.322	5.22258	11.7303
3.57569	2.32486	5.2309	11.7777
3.58321	2.32755	5.23911	11.7971
3.58882	2.33187	5.25036	11.8712
3.59466	2.33446	5.25881	11.8537
3.60217	2.33944	5.26696	11.9178
3.60779	2.34034	5.27812	11.9382
3.6135	2.34429	5.28646	12.0089
3.62105	2.34637	5.29477	11.9926
3.62676	2.34953	5.30596	12.0725
3.63247	2.35325	5.3143	12.0703
3.63996	2.35837	5.3225	12.1503
3.64566	2.36031	5.33371	12.14
3.65137	2.36279	5.34209	12.1983
3.65891	2.36518	5.35027	12.1869
3.66466	2.36834	5.3615	12.2693
3.67039	2.37016	5.36975	12.2247
3.6779	2.37506	5.37805	12.3368
3.68353	2.37656	5.38924	12.3306
3.68931	2.38021	5.39768	12.3813
3.69688	2.38367	5.4059	12.3996
3.70249	2.38706	5.41707	12.4633
3.70821	2.38988	5.42536	12.4459
3.71572	2.39519	5.43371	12.5007
3.72141	2.39817	5.44488	12.5255
3.72716	2.40202	5.45317	12.5692
3.73467	2.4047	5.46139	12.6076
3.74033	2.40951	5.47262	12.6425
3.74604	2.41171	5.48097	12.6541
3.75362	2.41779	5.48918	12.6999
3.7593	2.42024	5.50037	12.7292
3.76504	2.423	5.50873	12.7813
3.77256	2.42535	5.51692	12.7926
3.77819	2.42942	5.52826	12.8399
3.78404	2.43171	5.53662	12.8247
3.79156	2.43787	5.54471	12.9015
3.79718	2.4399	5.55588	12.9075
3.80291	2.44433	5.56429	12.9789
3.81047	2.44687	5.57256	12.9735
3.81615	2.45132	5.5838	13.0349
3.8219	2.45405	5.59208	13.0507
3.82944	2.45885	5.6003	13.0791
3.83512	2.46154	5.61152	13.1358
3.84089	2.46562	5.61985	13.1404
3.84838	2.46864	5.62807	13.1739
3.85409	2.47177	5.63929	13.2222
3.85978	2.47317	5.6476	13.2409
3.86733	2.47868	5.65584	13.2738
3.87289	2.47985	5.66706	13.3206
3.87868	2.48387	5.67546	13.3472
3.88625	2.48628	5.68361	13.3827
3.89188	2.4902	5.69482	13.4347
3.8976	2.49212	5.70319	13.4374
3.90514	2.49769	5.71157	13.4747
3.91086	2.50011	5.72272	13.5147
3.91657	2.50505	5.73098	13.5574
3.92414	2.50687	5.73925	13.5781
3.92982	2.51085	5.75044	13.6252
3.93555	2.51245	5.75885	13.6351
3.94303	2.51827	5.76704	13.6698
3.94872	2.51982	5.77823	13.726
3.95448	2.52371	5.78656	13.7194
3.96201	2.52575	5.79469	13.7769
3.9676	2.52917	5.80592	13.802
3.97339	2.5311	5.81438	13.8489
3.98097	2.537	5.82252	13.8596
3.98658	2.53982	5.83371	13.954
3.99231	2.54375	5.842	13.9425
3.99985	2.54568	5.85034	14.0086
4.00554	2.55007	5.86155	14.0467
4.01128	2.55168	5.8698	14.0738
4.0188	2.55648	5.87806	14.1037
4.02446	2.55823	5.88927	14.1702
4.03022	2.56197	5.89759	14.1884
4.03774	2.56448	5.90588	14.245
4.04344	2.5669	5.9171	14.2846
4.04919	2.56813	5.92539	14.325
4.05669	2.57303	5.93357	14.3275
4.06228	2.57602	5.94474	14.3856
4.06814	2.58029	5.95318	14.402
4.07568	2.5827	5.96139	14.4516
4.08131	2.58546	5.97256	14.4833
4.08703	2.58679	5.98094	14.5363
4.09455	2.59184	5.98919	14.5597
4.10028	2.59439	6.0004	14.6175
4.10599	2.59783	6.00869	14.6182
4.11352	2.59962	6.01693	14.6787
4.11917	2.60141	6.02815	14.7062
4.1249	2.60276	6.03655	14.7538
4.13245	2.60682	6.04472	14.7667
4.13814	2.60872	6.05598	14.8797
4.14384	2.61275	6.06425	14.8257
4.15139	2.61583	6.07242	14.9107
4.15699	2.61825	6.08368	14.9054
4.16277	2.62029	6.09211	14.9679
4.17032	2.62433	6.10024	14.9651
4.17596	2.62754	6.11138	15.0549
4.18165	2.63112	6.11978	15.0658
4.1892	2.63413	6.12812	15.1269
4.19493	2.63486	6.13931	15.1525
4.20063	2.63627	6.14763	15.2096
4.20815	2.64046	6.1559	15.2318
4.21384	2.64451	6.16713	15.259
4.21955	2.64747	6.17545	15.3011
4.22707	2.65077	6.18356	15.3198
4.23277	2.65268	6.1948	15.3827
4.23853	2.65451	6.20324	15.391
4.24601	2.65872	6.21141	15.4175
4.25165	2.66294	6.22259	15.4885
4.25747	2.66679	6.23099	15.4898
4.26504	2.67116	6.23913	15.5298
4.27068	2.67357	6.25034	15.5468
4.27636	2.67521	6.2587	15.6203
4.28391	2.67818	6.26697	15.6572
4.28959	2.68214	6.27825	15.7182
4.29536	2.68489	6.2865	15.7034
4.3029	2.68832	6.29469	15.7335
4.30853	2.68982	6.30595	15.7733
4.31432	2.6927	6.31434	15.8318
4.32182	2.69636	6.32251	15.8368
4.3275	2.70162	6.33374	15.9159
4.33321	2.7046	6.34199	15.9161
4.34077	2.70862	6.35022	15.9587
4.34639	2.7097	6.36144	16.0008
4.3522	2.71274	6.36987	16.0248
4.35972	2.71543	6.37812	16.0696
4.3654	2.71976	6.38925	16.1096
4.37112	2.72313	6.39755	16.1201
4.37868	2.72691	6.40591	16.1422
4.38436	2.7276	6.4171	16.1954
4.39009	2.73064	6.42541	16.2197
4.39759	2.73383	6.43361	16.2684
4.40327	2.7378	6.44485	16.318
4.409	2.74082	6.45321	16.3307
4.41655	2.74536	6.46139	16.3138
4.42222	2.74661	6.46981	16.4072
4.42794	2.75041	6.48092	16.4225
4.43543	2.75358	6.48907	16.4797
4.44111	2.75796	6.49762	16.475
4.44691	2.75949	6.50876	16.5305
4.45447	2.76426	6.51689	16.5264
4.46005	2.76528	6.52523	16.6039
4.46579	2.76879	6.53641	16.6434
4.47336	2.77148	6.54475	16.6561
4.47903	2.77602	6.55316	16.68
4.48478	2.77743	6.56425	16.7299
4.49231	2.78223	6.57245	16.745
4.49793	2.78263	6.58098	16.792
4.50367	2.78589	6.59207	16.814
4.51117	2.78811	6.60026	16.9052
4.5169	2.79323	6.60873	16.9622
4.52261	2.79451	6.61979	16.985
4.53017	2.79865	6.62796	16.9709
4.53579	2.79937	6.63651	17.0651
4.54163	2.80306	6.64763	17.0564
4.54915	2.80578	6.6558	17.1519
4.55479	2.80937	6.66417	17.1613
4.56053	2.81021	6.67533	17.2295
4.56809	2.81517	6.6836	17.2428
4.57376	2.81621	6.692	17.3539
4.57949	2.81988	6.70319	17.3331
4.58699	2.8222	6.71137	17.4059
4.59264	2.8265	6.71985	17.3964
4.59841	2.82776	6.73085	17.4673
4.60595	2.83166	6.73908	17.4571
4.61165	2.83233	6.74762	17.5501
4.61736	2.83677	6.75871	17.56
4.62487	2.83864	6.76687	17.6275
4.63048	2.84235	6.77543	17.6708
4.63631	2.84204	6.78657	17.6924
4.64386	2.84677	6.79472	17.7157
4.6495	2.8464	6.80315	17.7807
4.65518	2.85102	6.81437	17.8298
4.66273	2.85337	6.82259	17.8671
4.66843	2.85768	6.83099	17.9191
4.67416	2.85797	6.84206	17.9667
4.6817	2.86205	6.85026	17.9769
4.68734	2.86265	6.85877	18.0559
4.69305	2.86635	6.86988	18.0651
4.7005	2.86744	6.87804	18.1336
4.70625	2.8704	6.88644	18.1816
4.71198	2.87078	6.89757	18.2133
4.71947	2.87405	6.90577	18.2295
4.72515	2.87439	6.91427	18.2866
4.73099	2.8785	6.92544	18.3057
4.73852	2.88144	6.93356	18.3892
4.74419	2.88425	6.94207	18.401
4.7499	2.88453	6.95313	18.4555
4.75744	2.88846	6.96148	18.4889
4.76311	2.88999	6.96993	18.5569
4.76888	2.89374	6.98103	18.5644
4.77638	2.89532	6.98922	18.605
4.78206	2.89841	6.99768	18.666
4.78782	2.89774	7.00867	18.6856
4.79533	2.90082	7.01694	18.7346
4.80098	2.90142	7.0254	18.7455
4.80672	2.90509	7.03649	18.8025
4.81422	2.90745	7.04468	18.8318
4.81989	2.91045	7.05327	18.9128
4.82571	2.91115	7.06436	18.9108
4.83328	2.9148	7.07258	18.9439
4.83889	2.91583	7.08104	18.9549
4.8446	2.91911	7.09213	18.9872
4.85214	2.92151	7.10041	19.0635
4.85786	2.92399	7.10882	19.1055
4.86358	2.92436	7.11987	19.1235
4.87114	2.92745	7.12808	19.1183
4.87677	2.92978	7.13659	19.1984
4.88251	2.93312	7.14767	19.1855
4.89006	2.93683	7.15585	19.2588
4.89576	2.93929	7.16432	19.2965
4.90147	2.94105	7.17541	19.3156
4.90896	2.94489	7.1836	19.3688
4.91462	2.94721	7.19216	19.4142
4.92042	2.95083	7.2033	19.437
4.92794	2.95489	7.21146	19.4435
4.93356	2.95775	7.21981	19.5116
4.93929	2.95977	7.23094	19.5058
4.94689	2.96324	7.23921	19.5799
4.95252	2.96623	7.24762	19.5718
4.95823	2.96932	7.25878	19.6608
4.96574	2.97267	7.26691	19.663
4.97143	2.97532	7.27536	19.7344
4.97721	2.97734	7.28648	19.7115
4.98472	2.97972	7.29472	19.7631
4.99036	2.98102	7.30316	19.7681
4.99613	2.98304	7.31427	19.854
5.00366	2.98612	7.32244	19.8384
5.00931	2.98748	7.33102	19.948
5.01514	2.98837	7.34207	19.9323
5.02271	2.99021	7.35021	19.9917
5.02828	2.99234	7.35864	19.9824
5.03398	2.99275	7.36981	20.0811
5.04154	2.99372	7.37808	20.0834
5.04723	2.9961	7.38651	20.155
5.05295	2.99716	7.39755	20.1402
5.06043	2.99685	7.40577	20.2128
5.06614	2.99759	7.41428	20.2344
5.07188	2.99817	7.42545	20.313
5.07942	3.00037	7.43362	20.2746
5.0851	3.0002	7.44202	20.36
5.09083	3.00152	7.45312	20.339
5.09839	3.00328	7.46138	20.4074
5.10394	3.00566	7.46992	20.4059
5.10976	3.00631	7.48101	20.4922
5.1173	3.00969	7.4891	20.4907
5.12294	3.01099	7.49758	20.5813
5.12863	3.01262	7.5087	20.564
5.13622	3.01327	7.51702	20.6254
5.14191	3.01557	7.5254	20.6175
5.14762	3.01728	7.53647	20.6928
5.15512	3.02047	7.54476	20.7152
5.1608	3.0204	7.55325	20.7473
5.16658	3.02363	7.56431	20.7773
5.17409	3.02637	7.57258	20.8156
5.17973	3.02652	7.58104	20.8862
5.18554	3.02759	7.59213	20.8633
5.19303	3.03249	7.60035	20.9143
5.19865	3.03335	7.60881	20.9389
5.20453	3.03507	7.61987	20.9587
5.21202	3.03563	7.62807	21.0028
5.21766	3.03825	7.63645	21.0479
5.22336	3.03888	7.6476	21.1005
5.23088	3.0428	7.65594	21.0928
5.2366	3.04268	7.66437	21.1503
5.24235	3.04553	7.67543	21.1168
5.24987	3.04566	7.68367	21.2129
5.25554	3.04799	7.69213	21.2465
5.2613	3.04749	7.70325	21.286
5.26881	3.05113	7.71142	21.2946
5.27448	3.0504	7.71983	21.3724
5.28022	3.05242	7.73097	21.39
5.28776	3.05261	7.73912	21.4166
5.29341	3.05501	7.74775	21.463
5.29918	3.05511	7.75879	21.5143
5.30674	3.05866	7.76699	21.5156
5.31239	3.05917	7.77534	21.5516
5.31812	3.06114	7.78651	21.6007
5.32566	3.06042	7.79483	21.6322
5.33135	3.06289	7.80321	21.6562
5.33709	3.06295	7.81433	21.6837
5.34456	3.067	7.82255	21.7342
5.35024	3.0669	7.83103	21.7747
5.35597	3.06994	7.84214	21.8338
5.36351	3.07019	7.85027	21.8337
5.36915	3.07239	7.8588	21.9284
5.37491	3.07148	7.86989	21.9412
5.38241	3.07648	7.87808	22.0162
5.38804	3.07694	7.88657	22.0159
5.39387	3.08186	7.89773	22.092
5.40143	3.08352	7.90585	22.0848
5.40709	3.08727	7.91429	22.1542
5.4128	3.08774	7.92541	22.1451
5.42032	3.09227	7.93371	22.2194
5.42598	3.093	7.9421	22.2473
5.43174	3.09694	7.9532	22.3005
5.43926	3.09818	7.96132	22.2909
5.44493	3.1005	7.96987	22.3711
5.45064	3.10211	7.98099	22.4041
5.45812	3.10813	7.98916	22.4531
5.46377	3.10842	7.99762	22.4556
5.46952	3.1119	8.00866	22.5262
5.47706	3.11265	8.01693	22.5097
5.48271	3.11499	8.02555	22.5633
5.48852	3.11504	8.03657	22.5969
5.49608	3.1184	8.04472	22.682
5.50171	3.11936	8.0531	22.6481
5.50743	3.12251	8.0642	22.7285
5.515	3.12303	8.07258	22.748
5.5207	3.1248	8.08099	22.8125
5.52639	3.12313	8.09206	22.8382
5.53389	3.12635	8.10025	22.8849
5.53959	3.12563	8.10872	22.9278
5.54536	3.12782	8.11978	22.9295
5.55289	3.12765	8.12797	22.9755
5.55858	3.12872	8.13646	23.0434
5.56434	3.12721	8.14762	23.0259
5.57184	3.13	8.15579	23.1196
5.57743	3.13051	8.16432	23.1448
5.58329	3.13184	8.17544	23.1746
5.5908	3.13127	8.18358	23.1831
5.59645	3.13273	8.19204	23.2405
5.60215	3.1317	8.20318	23.2331
5.60971	3.13366	8.21152	23.3412
5.61539	3.13438	8.21989	23.3494
5.62113	3.136	8.23093	23.3756
5.62867	3.13599	8.23922	23.3665
5.63428	3.1355	8.24765	23.4504
5.64003	3.13509	8.25872	23.4744
5.64757	3.1372	8.26696	23.5556
5.65322	3.13684	8.27538	23.5679
5.65897	3.13893	8.28647	23.6037
5.66648	3.13915	8.29471	23.6365
5.67215	3.1384	8.30321	23.7106
5.67797	3.13775	8.31431	23.7366
5.68551	3.14045	8.32252	23.8106
5.69116	3.14113	8.33089	23.8329
5.69686	3.14191	8.34203	23.8715
5.70439	3.14245	8.35042	23.9194
5.71008	3.14137	8.35878	23.9432
5.71579	3.14019	8.36989	24.0019
5.72331	3.14178	8.37808	24.0069
5.72897	3.14276	8.38662	24.128
5.73474	3.14294	8.39762	24.1329
5.74225	3.1446	8.40583	24.1745
5.74794	3.14318	8.41436	24.2007
5.75366	3.1428	8.42546	24.2392
5.76116	3.14407	8.43363	24.2871
5.76685	3.14516	8.44215	24.3424
5.7727	3.14454	8.45332	24.4013
5.78024	3.14572	8.46147	24.3828
5.78582	3.14455	8.46978	24.4327
5.79159	3.14368	8.48094	24.4764
5.7991	3.14307	8.4893	24.5286
5.80477	3.14466	8.49757	24.5724
5.8105	3.143	8.50871	24.6391
5.81807	3.1428	8.51696	24.6733
5.82371	3.14031	8.52544	24.6851
5.82948	3.14131	8.53651	24.7558
5.83702	3.14066	8.54472	24.7813
5.84272	3.14165	8.55318	24.8627
5.84847	3.14045	8.56427	24.8204
5.85599	3.13983	8.57244	24.9135
5.86161	3.13625	8.58093	24.9339
5.86741	3.13711	8.59206	25.006
5.87495	3.13629	8.60024	24.9704
5.88056	3.13763	8.60857	25.1113
5.88629	3.13516	8.61969	25.0887
5.89385	3.13528	8.62807	25.1878
5.89948	3.13254	8.63654	25.1841
5.9052	3.13389	8.64758	25.2243
5.91273	3.13183	8.6558	25.2876
5.91839	3.1321	8.66428	25.4018
5.92417	3.12946	8.67537	25.3734
5.93167	3.13096	8.68357	25.434
5.93733	3.12723	8.69205	25.497
5.94309	3.12886	8.70316	25.5511
5.95065	3.12838	8.71129	25.5345
5.95627	3.13019	8.71982	25.6317
5.96207	3.12671	8.73093	25.6426
5.96961	3.12872	8.73907	25.7213
5.97524	3.12481	8.74754	25.7364
5.98096	3.12552	8.75865	25.8069
5.98847	3.12455	8.76694	25.811
5.9942	3.12618	8.77536	25.8666
5.99995	3.12202	8.78645	25.9225
6.00749	3.12328	8.79476	25.9574
6.01314	3.11911	8.80317	25.9613
6.01889	3.11898	8.81427	26.0533
6.02639	3.11712	8.82253	26.0576
6.03207	3.11804	8.83096	26.0754
6.03779	3.11392	8.84204	26.1045
6.04534	3.11504	8.85022	26.1705
6.05097	3.11275	8.85874	26.2113
6.05675	3.1145	8.86982	26.2511
6.06425	3.10981	8.87797	26.2548
6.06988	3.11213	8.88638	26.3205
6.0756	3.10869	8.89754	26.3183
6.08316	3.10804	8.90583	26.3713
6.08886	3.10355	8.91432	26.4041
6.09455	3.10393	8.92539	26.4719
6.10205	3.09997	8.93363	26.456
6.10779	3.10097	8.94209	26.5751
6.11353	3.09752	8.95321	26.5535
6.12107	3.09811	8.96142	26.632
6.12681	3.09368	8.9699	26.6533
6.1325	3.09442	8.98093	26.7224
6.14	3.09132	8.98911	26.7097
6.14566	3.09269	8.99765	26.7889
6.15151	3.08911	9.00876	26.8199
6.15907	3.0903	9.01691	26.8715
6.16469	3.08588	9.02537	26.9058
6.17037	3.0861	9.03654	26.9468
6.17793	3.08403	9.04485	27.0013
6.1836	3.08375	9.05321	27.0563
6.18936	3.07864	9.06431	27.1007
6.1969	3.08078	9.07259	27.134
6.20255	3.07679	9.08105	27.206
6.20827	3.07629	9.09212	27.2015
6.21578	3.07447	9.10034	27.2711
6.22149	3.0749	9.10875	27.2654
6.22722	3.07001	9.11986	27.3589
6.23473	3.07044	9.12799	27.3425
6.24038	3.06791	9.13661	27.4522
6.24622	3.06734	9.14771	27.4631
6.25373	3.06439	9.15577	27.5375
6.25933	3.06403	9.16423	27.5203
6.26507	3.05863	9.17538	27.596
6.27265	3.05674	9.18369	27.6313
6.27832	3.05201	9.1921	27.7022
6.28402	3.05186	9.20322	27.7544
6.29151	3.04797	9.21141	27.7762
6.29719	3.04679	9.2199	27.8204
6.30297	3.042	9.23094	27.8474
6.31046	3.0405	9.23913	27.8963
6.31612	3.03571	9.24769	27.9702
6.32188	3.03416	9.25873	28.0145
6.32938	3.03067	9.26687	28.0498
6.33499	3.02698	9.27546	28.0584
6.34084	3.02024	9.28657	28.1699
6.34838	3.01668	9.29477	28.174
6.35403	3.01085	9.30315	28.2687
6.35975	3.00821	9.31425	28.2482
6.36726	3.00311	9.32254	28.3709
6.37297	2.99807	9.33099	28.3632
6.37869	2.99094	9.34204	28.4499
6.38628	2.98688	9.35035	28.4333
6.39194	2.98079	9.35878	28.5865
6.39766	2.97844	9.36991	28.5707
6.4052	2.97493	9.3781	28.6239
6.41086	2.97009	9.38656	28.644
6.4166	2.96405	9.39763	28.7688
6.42414	2.95958	9.40582	28.7773
6.42978	2.95359	9.41444	28.8877
6.43559	2.94889	9.42554	28.8824
6.4431	2.94338	9.43366	28.9565
6.44875	2.93846	9.44207	28.9683
6.45444	2.93273	9.45324	29.0749
6.46197	2.92794	9.46147	29.0874
6.46768	2.92382	9.46986	29.1517
6.47343	2.91975	9.48091	29.1753
6.48095	2.9169	9.48919	29.2044
6.48659	2.9116	9.49768	29.3162
6.49235	2.90633	9.50868	29.3444
6.49985	2.90237	9.51691	29.3377
6.50552	2.89911	9.52547	29.4304
6.51123	2.8956	9.53656	29.4065
6.51875	2.89354	9.54471	29.5228
6.52438	2.88758	9.55322	29.5452
6.53022	2.88301	9.56435	29.6399
6.53773	2.87775	9.5725	29.5792
6.54337	2.8739	9.58099	29.6998
6.54905	2.86791	9.59206	29.5827
6.55666	2.86487	9.60037	29.7866
6.56234	2.8602	9.60873	29.6826
6.56807	2.85654	9.61985	29.8014
6.57561	2.85134	9.62806	29.7598
6.58127	2.8465	9.63647	29.929
6.58703	2.84004	9.64759	29.8908
6.5945	2.8366	9.65581	29.9557
6.60021	2.82886	9.66426	29.9754
6.60595	2.8237	9.67534	30.011
6.61349	2.81649	9.6836	30.0526
6.61909	2.81274	9.69213	30.1044
6.62495	2.80613	9.70325	30.1527
6.63244	2.80333	9.71147	30.2016
6.63807	2.79627	9.7199	30.2608
6.64382	2.7918	9.73099	30.2496
6.65135	2.78517	9.73928	30.2933
6.65704	2.78125	9.74769	30.3341
6.66276	2.77487	9.75881	30.3444
6.67028	2.77228	9.76698	30.3811
6.67594	2.76572	9.77546	30.482
6.68172	2.76294	9.78651	30.5006
6.68921	2.75589	9.79474	30.5224
6.6949	2.75149	9.8032	30.559
6.70063	2.74466	9.81433	30.5861
6.70813	2.74263	9.82246	30.6309
6.71382	2.73601	9.83102	30.6949
6.71966	2.73485	9.84211	30.7544
6.7272	2.7296	9.85035	30.7707
6.7328	2.72718	9.85864	30.8251
6.73854	2.72131	9.86984	30.8256
6.74611	2.71968	9.87812	30.8709
6.75177	2.71323	9.88649	30.9365
6.75748	2.71059	9.89758	30.9708
6.76503	2.70276	9.90584	30.991
6.77072	2.69883	9.91435	31.0312
6.77645	2.69279	9.9254	31.0675
6.78393	2.68956	9.93362	31.0796
6.78961	2.68376	9.94202	31.1891
6.79536	2.67902	9.9531	31.167
6.8029	2.67175	9.96128	31.2507
6.80852	2.66698	9.96987	31.2266
6.8143	2.65817	9.98099	31.308
6.82186	2.65653	9.98913	31.2984
6.82749	2.64819	9.99753	31.4225
6.83317	2.64373	10.0086	31.3893
6.84077	2.63566	10.017	31.448
6.84641	2.6317	10.0254	31.452
6.85213	2.6227	10.0365	31.5352
6.85965	2.62	10.0447	31.5509
6.86531	2.61335	10.0532	31.6377
6.87107	2.61069	10.0643	31.6362
6.87863	2.60308	10.0725	31.6726
6.88434	2.59831	10.081	31.7285
6.89003	2.59101	10.0921	31.7765
6.89755	2.58991	10.1002	31.7603
6.90318	2.58372	10.1088	31.8811
6.90901	2.57957	10.1199	31.8579
6.91655	2.57304	10.128	31.9552
6.92221	2.57001	10.1364	31.9704
6.92791	2.56386	10.1476	32.06
6.93548	2.56214	10.1558	32.0594
6.94111	2.55799	10.1642	32.1606
6.9469	2.55621	10.1754	32.1687
6.95442	2.55059	10.1837	32.2611
6.96011	2.54877	10.1921	32.2801
6.96583	2.54305	10.2032	32.3572
6.97332	2.54219	10.2114	32.3831
6.97901	2.5381	10.2199	32.4786
6.98476	2.53515	10.231	32.4541
6.99232	2.52844	10.2392	32.6209
6.99796	2.52391	10.2477	32.5769
7.0037	2.51723	10.2589	32.6663
7.01124	2.51691	10.267	32.6515
7.01688	2.5135	10.2754	32.7801
7.02261	2.51062	10.2865	32.761
7.03019	2.50346	10.2948	32.8166
7.0358	2.49777	10.3032	32.8225
7.04151	2.49025	10.3142	32.9431
7.04901	2.48662	10.3225	32.9426
7.05473	2.47972	10.3309	33.0522
7.06052	2.47609	10.342	32.9931
7.06807	2.4699	10.3502	33.1073
7.07372	2.46273	10.3587	33.1367
7.07943	2.45538	10.3698	33.2184
7.08697	2.44977	10.3779	33.1927
7.09264	2.44444	10.3865	33.3261
7.09842	2.43965	10.3976	33.3116
7.10596	2.43322	10.4058	33.4018
7.11164	2.42481	10.4142	33.383
7.11728	2.41736	10.4254	33.4838
7.12485	2.41181	10.4337	33.4888
7.13055	2.40656	10.442	33.5417
7.13629	2.4007	10.4531	33.5515
7.14383	2.39361	10.4614	33.6011
7.14948	2.38497	10.4699	33.6612
7.15523	2.37727	10.481	33.7152
7.1627	2.37136	10.4892	33.7566
7.16843	2.36567	10.4976	33.7776
7.17412	2.35984	10.5087	33.7639
7.18168	2.35281	10.5169	33.8111
7.18728	2.34456	10.5254	33.8467
7.19312	2.33741	10.5366	33.8951
7.20067	2.33066	10.5448	33.8928
7.20632	2.32624	10.5532	33.9579
7.21207	2.31731	10.5642	33.9417
7.21958	2.31073	10.5726	34.0206
7.22528	2.29939	10.581	34.0437
7.23104	2.29186	10.5921	34.1305
7.23857	2.2832	10.6003	34.1247
7.2442	2.27791	10.6088	34.1898
7.24998	2.26825	10.6199	34.1649
7.25747	2.26062	10.6281	34.2367
7.26307	2.24781	10.6366	34.2927
7.26888	2.23903	10.6477	34.3134
7.2764	2.2279	10.6558	34.3577
7.28204	2.21911	10.6643	34.4181
7.28785	2.20892	10.6754	34.4222
7.29541	2.20224	10.6836	34.4524
7.30102	2.18958	10.6919	34.5083
7.30672	2.17957	10.7031	34.4902
7.31427	2.16926	10.7114	34.5663
7.31995	2.16106	10.7198	34.5675
7.32572	2.15011	10.7308	34.6278
7.33324	2.14016	10.739	34.6115
7.33891	2.12427	10.7475	34.7332
7.34456	2.11341	10.7586	34.6984
7.35209	2.10002	10.7669	34.7947
7.35784	2.09089	10.7753	34.8145
7.36358	2.07522	10.7864	34.8442
7.37114	2.06238	10.7946	34.8813
7.37676	2.0459	10.8032	34.9477
7.38257	2.03392	10.8144	35.0035
7.3901	2.01929	10.8225	35.0307
7.39573	2.00981	10.8309	35.0409
7.40146	1.99338	10.842	35.0958
7.409	1.98193	10.8503	35.1339
7.41465	1.96592	10.8588	35.2053
7.42036	1.9529	10.8699	35.234
7.42791	1.93451	10.8781	35.2748
7.43355	1.9218	10.8866	35.2928
7.43932	1.89651	10.8976	35.3648
7.44681	1.82268	10.9059	35.398
7.45246	1.70703	10.9143	35.4641
7.45823	1.67201	10.9254	35.4649
7.46573	1.63599	10.9336	35.5706
7.47132	1.59103	10.9421	35.5801
7.47718	1.54267	10.9532	35.6477
7.48474	1.47873	10.9613	35.633
7.49036	1.38755	10.9697	35.7545
7.4961	1.2616	10.9809	35.7321
7.50365	1.04015	10.9892	35.8532
7.50935	0.55421	10.9977	35.8194
7.51503	-0.34564	11.0088	35.92
		11.017	35.8862
		11.0255	36.0557
		11.0366	35.9529
		11.0447	36.0776
		11.0532	36.0544
		11.0643	36.157
		11.0725	36.1431
		11.0811	36.2499
		11.0923	36.2225
		11.1004	36.2912
		11.1088	36.3337
		11.1199	36.391
		11.1282	36.3964
		11.1366	36.4898
		11.1477	36.4603
		11.1559	36.5655
		11.1643	36.5715
		11.1754	36.6732
		11.1836	36.6443
		11.1921	36.756
		11.2032	36.687
		11.2114	36.8259
		11.2199	36.8274
		11.231	36.8964
		11.2392	36.865
		11.2476	36.9515
		11.2587	36.924
		11.2671	37.0468
		11.2754	37.0444
		11.2865	37.1597
		11.2947	37.169
		11.3032	37.2752
		11.3143	37.2617
		11.3225	37.3887
		11.331	37.3889
		11.3421	37.5006
		11.3503	37.4808
		11.3588	37.5907
		11.3699	37.6056
		11.3781	37.734
		11.3865	37.7278
		11.3976	37.8174
		11.4058	37.8308
		11.4143	37.9248
		11.4254	37.929
		11.4337	38.0265
		11.4421	38.0771
		11.4532	38.1035
		11.4613	38.1514
		11.4698	38.2452
		11.4809	38.2709
		11.4891	38.3622
		11.4976	38.3708
		11.5088	38.428
		11.5169	38.4506
		11.5253	38.4739
		11.5365	38.557
		11.5448	38.5804
		11.5532	38.6759
		11.5642	38.6784
		11.5725	38.7432
		11.581	38.8139
		11.5921	38.8453
		11.6003	38.895
		11.6087	38.9067
		11.6199	39.0029
		11.628	39.0195
		11.6366	39.0703
		11.6477	39.0743
		11.6558	39.1111
		11.6643	39.1918
		11.6754	39.2288
		11.6837	39.3124
		11.6921	39.2902
		11.7032	39.3469
		11.7114	39.3268
		11.7199	39.4608
		11.731	39.4229
		11.7392	39.5317
		11.7477	39.5354
		11.7588	39.5789
		11.767	39.6011
		11.7755	39.6832
		11.7866	39.6629
		11.7947	39.7174
		11.8032	39.73
		11.8143	39.789
		11.8226	39.8185
		11.831	39.9038
		11.8421	39.8854
		11.8504	39.9631
		11.8589	39.9289
		11.87	40.0375
		11.8781	40.0067
		11.8866	40.1014
		11.8977	40.0932
		11.9059	40.1895
		11.9143	40.1928
		11.9255	40.3015
		11.9336	40.2415
		11.942	40.3418
		11.9532	40.3139
		11.9614	40.4656
		11.9698	40.4153
		11.981	40.5212
		11.9892	40.4403
		11.9976	40.6168
		12.0087	40.5491
		12.017	40.6948
		12.0253	40.5544
		12.0365	40.7468
		12.0446	40.6629
		12.0532	40.8046
		12.0643	40.8135
		12.0725	40.8726
		12.0809	40.8798
		12.092	40.9837
		12.1003	40.9789
		12.1087	41.0529
		12.1198	41.0961
		12.128	41.1433
		12.1365	41.211
		12.1477	41.2289
		12.1558	41.2274
		12.1641	41.3533
		12.1753	41.3711
		12.1835	41.3891
		12.1921	41.4604
		12.2032	41.5375
		12.2114	41.5643
		12.2197	41.6442
		12.2309	41.6527
		12.2392	41.6906
		12.2476	41.7681
		12.2587	41.8097
		12.2669	41.8559
		12.2754	41.9204
		12.2865	41.8806
		12.2947	41.9954
		12.3032	41.9898
		12.3143	42.0473
		12.3224	42.0446
		12.3309	42.1116
		12.3421	42.1669
		12.3502	42.2309
		12.3587	42.2886
		12.3698	42.3584
		12.3781	42.371
		12.3865	42.3951
		12.3976	42.388
		12.4058	42.4363
		12.4144	42.5108
		12.4254	42.5731
		12.4336	42.6
		12.4421	42.666
		12.4531	42.6328
		12.4614	42.7275
		12.4699	42.7696
		12.4811	42.7981
		12.4892	42.8229
		12.4976	42.8486
		12.5087	42.9141
		12.517	42.9346
		12.5254	43.0171
		12.5365	43.0053
		12.5448	43.0961
		12.5532	43.0994
		12.5643	43.1366
		12.5725	43.1692
		12.581	43.282
		12.5921	43.2506
		12.6003	43.3334
		12.6088	43.3541
		12.6199	43.416
		12.628	43.4246
		12.6365	43.4852
		12.6476	43.5334
		12.6559	43.5659
		12.6643	43.6028
		12.6754	43.6568
		12.6837	43.697
		12.6921	43.7676
		12.7032	43.7265
		12.7114	43.8255
		12.7199	43.8903
		12.731	43.9065
		12.7391	43.9187
		12.7477	44.0565
		12.7588	43.9989
		12.7669	44.1019
		12.7753	44.0997
		12.7864	44.1477
		12.7947	44.1459
		12.8031	44.2696
		12.8143	44.2631
		12.8225	44.3241
		12.8309	44.3392
		12.842	44.383
		12.8502	44.3493
		12.8587	44.4799
		12.8698	44.4503
		12.878	44.556
		12.8865	44.507
		12.8976	44.61
		12.9057	44.5521
		12.9142	44.7191
		12.9253	44.6535
		12.9336	44.7054
		12.942	44.749
		12.9531	44.8133
		12.9614	44.7902
		12.9699	44.9336
		12.981	44.8853
		12.9892	45.0058
		12.9977	44.9731
		13.0087	45.04
		13.0169	45.0259
		13.0254	45.1588
		13.0366	45.1327
		13.0448	45.2216
		13.0531	45.1641
		13.0643	45.235
		13.0725	45.2218
		13.081	45.3464
		13.0921	45.2305
		13.1003	45.336
		13.1088	45.3379
		13.1198	45.4056
		13.128	45.3589
		13.1365	45.4948
		13.1476	45.3653
		13.1558	45.4726
		13.1643	45.444
		13.1754	45.5614
		13.1836	45.4868
		13.192	45.6075
		13.2032	45.5343
		13.2115	45.5947
		13.2199	45.6015
		13.231	45.6857
		13.2392	45.6704
		13.2477	45.7438
		13.2587	45.7424
		13.267	45.7994
		13.2754	45.848
		13.2865	45.8105
		13.2948	45.9282
		13.3032	45.9236
		13.3144	46.0052
		13.3225	46.0072
		13.3309	46.0009
		13.3421	46.0665
		13.3504	46.0282
		13.3589	46.0751
		13.3699	46.1096
		13.3781	46.1808
		13.3865	46.2806
		13.3976	46.331
		13.4058	46.314
		13.4143	46.414
		13.4254	46.371
		13.4335	46.4711
		13.4421	46.51
		13.4533	46.6462
		13.4614	46.5425
		13.4698	46.7549
		13.481	46.6066
		13.4892	46.7849
		13.4976	46.7797
		13.5087	46.858
		13.5169	46.8846
		13.5255	46.9686
		13.5365	46.9775
		13.5447	47.0036
		13.5531	47.1468
		13.5643	47.0719
		13.5725	47.2153
		13.581	47.2165
		13.5921	47.3571
		13.6003	47.2933
		13.6087	47.4225
		13.6198	47.4788
		13.6281	47.5498
		13.6365	47.5211
		13.6477	47.5614
		13.6558	47.5271
		13.6643	47.7869
		13.6754	47.641
		13.6836	47.7182
		13.6921	47.7582
		13.7032	47.8312
		13.7114	47.7904
		13.72	47.9433
		13.7311	47.9621
		13.7392	48.0476
		13.7477	48.0513
		13.7588	48.1175
		13.767	48.1531
		13.7754	48.248
		13.7865	48.2106
		13.7947	48.3027
		13.8031	48.2993
		13.8143	48.4397
		13.8225	48.4352
		13.831	48.513
		13.8422	48.5616
		13.8503	48.6874
		13.8588	48.6889
		13.87	48.785
		13.8781	48.7657
		13.8865	48.9126
		13.8976	48.8836
		13.9059	48.9706
		13.9143	48.9612
		13.9254	49.1041
		13.9337	49.1085
		13.9421	49.1906
		13.9532	49.1529
		13.9614	49.2818
		13.9699	49.3
		13.981	49.3584
		13.9891	49.3762
		13.9977	49.5518
		14.0087	49.4367
		14.017	49.6174
		14.0254	49.5728
		14.0365	49.6861
		14.0448	49.6226
		14.0532	49.7187
		14.0643	49.7632
		14.0725	49.8295
		14.081	49.8793
		14.0921	49.9462
		14.1003	49.9897
		14.1088	50.0253
		14.1198	49.9962
		14.1279	50.0618
		14.1365	50.0941
		14.1476	50.2098
		14.1557	50.1497
		14.1641	50.2291
		14.1753	50.1879
		14.1836	50.3046
		14.192	50.3239
		14.2031	50.3901
		14.2113	50.3601
		14.2198	50.474
		14.2309	50.4174
		14.2392	50.603
		14.2477	50.6034
		14.2587	50.6312
		14.2668	50.6143
		14.2754	50.7555
		14.2865	50.7281
		14.2947	50.759
		14.3031	50.7322
		14.3143	50.8647
		14.3226	50.8528
		14.3311	51.0003
		14.3421	50.9739
		14.3503	51.0545
		14.3588	51.1534
		14.3699	51.082
		14.378	51.1521
		14.3865	51.1736
		14.3975	51.2479
		14.4057	51.2097
		14.4143	51.3689
		14.4254	51.3957
		14.4335	51.3896
		14.442	51.4254
		14.4532	51.4813
		14.4615	51.5231
		14.4699	51.6287
		14.481	51.6717
		14.4892	51.7262
		14.4977	51.7381
		14.5087	51.7003
		14.517	51.8126
		14.5254	51.9081
		14.5365	51.949
		14.5447	51.9759
		14.5532	52.0152
		14.5643	52.041
		14.5725	52.1011
		14.5809	52.1159
		14.5921	52.2018
		14.6004	52.2207
		14.6087	52.2469
		14.6198	52.3163
		14.628	52.3226
		14.6365	52.4581
		14.6477	52.4281
		14.6558	52.4989
		14.6643	52.511
		14.6754	52.6233
		14.6835	52.6035
		14.6921	52.7789
		14.7032	52.7614
		14.7114	52.8751
		14.7198	52.8605
		14.7309	52.9562
		14.7392	52.951
		14.7477	53.0911
		14.7588	53.0944
		14.7669	53.1896
		14.7754	53.2079
		14.7865	53.3088
		14.7947	53.2805
		14.8032	53.4471
		14.8143	53.3647
		14.8224	53.5225
		14.831	53.4951
		14.8421	53.5734
		14.8502	53.5719
		14.8587	53.6893
		14.8698	53.7328
		14.8781	53.7961
		14.8865	53.787
		14.8976	53.8854
		14.9058	53.9106
		14.9143	54.0333
		14.9254	54.0934
		14.9336	54.1433
		14.942	54.1584
		14.9531	54.275
		14.9614	54.2545
		14.9699	54.3371
		14.981	54.3425
		14.9892	54.4658
		14.9975	54.5026
		15.0086	54.5968
		15.017	54.5956
		15.0254	54.6989
		15.0365	54.6303
		15.0447	54.7913
		15.0532	54.7741
		15.0643	54.8921
		15.0725	54.8396
		15.081	54.9662
		15.0921	54.8981
		15.1003	55.0055
		15.1088	55.0056
		15.12	55.1097
		15.1281	55.0525
		15.1365	55.1594
		15.1477	55.1907
		15.156	55.2594
		15.1644	55.2467
		15.1754	55.307
		15.1836	55.2578
		15.1922	55.3979
		15.2032	55.3559
		15.2114	55.4484
		15.2198	55.4286
		15.2309	55.5097
		15.2392	55.4911
		15.2479	55.4676
		15.2589	55.5251
		15.2671	55.5551
		15.2754	55.5277
		15.2865	55.6028
		15.2948	55.582
		15.3033	55.6374
		15.3143	55.6689
		15.3226	55.7594
		15.3311	55.8338
		15.3422	55.8174
		15.3503	55.8265
		15.3588	55.8835
		15.3699	55.9552
		15.378	55.9713
		15.3866	56.0525
		15.3978	56.0341
		15.4059	56.0951
		15.4143	56.0864
		15.4254	56.1548
		15.4337	56.1284
		15.4421	56.2456
		15.4532	56.2544
		15.4614	56.295
		15.4699	56.2779
		15.481	56.3047
		15.4891	56.3957
		15.4976	56.4681
		15.5087	56.4778
		15.5168	56.5089
		15.5254	56.5823
		15.5365	56.6364
		15.5446	56.6249
		15.5531	56.7073
		15.5642	56.6787
		15.5725	56.7477
		15.5809	56.7686
		15.592	56.7828
		15.6003	56.8088
		15.6088	56.9608
		15.6198	56.8894
		15.628	56.9972
		15.6365	56.9391
		15.6476	56.9967
		15.6558	57.0356
		15.6643	57.1071
		15.6754	57.1461
		15.6835	57.1552
		15.692	57.1963
		15.7031	57.2124
		15.7115	57.2011
		15.7199	57.3244
		15.7309	57.2833
		15.7392	57.394
		15.7476	57.3615
		15.7587	57.4714
		15.767	57.4186
		15.7754	57.4965
		15.7865	57.4427
		15.7947	57.566
		15.8032	57.5176
		15.8144	57.6673
		15.8225	57.5618
		15.8309	57.7195
		15.8421	57.6557
		15.8503	57.8134
		15.8587	57.7443
		15.8698	57.8565
		15.8781	57.7921
		15.8865	57.9519
		15.8976	57.8871
		15.9058	58.0743
		15.9144	57.9978
		15.9255	58.0972
		15.9336	58.0786
		15.9421	58.2151
		15.9532	58.206
		15.9614	58.2328
		15.9698	58.3366
		15.9809	58.362
		15.9893	58.4146
		15.9977	58.4637
		16.0087	58.3787
		16.017	58.5211
		16.0255	58.5976
		16.0366	58.676
		16.0448	58.603
		16.0532	58.7323
		16.0643	58.6916
		16.0725	58.7503
		16.081	58.7723
		16.0921	58.901
		16.1002	58.9355
		16.1087	59.0213
		16.1198	58.9565
		16.1282	59.0639
		16.1366	59.1391
		16.1477	59.1811
		16.1559	59.2279
		16.1644	59.333
		16.1754	59.2994
		16.1836	59.3873
		16.1921	59.3689
		16.2032	59.5074
		16.2114	59.4586
		16.2199	59.5168
		16.231	59.5404
		16.2392	59.6363
		16.2476	59.6716
		16.2587	59.7439
		16.267	59.7486
		16.2754	59.8398
		16.2865	59.8342
		16.2947	59.9039
		16.3033	59.9732
		16.3143	59.9991
		16.3225	59.9954
		16.331	60.0676
		16.3421	60.0495
		16.3502	60.1017
		16.3588	60.1654
		16.3699	60.1578
		16.378	60.2737
		16.3865	60.1773
		16.3975	60.3085
		16.4059	60.1818
		16.4143	60.4812
		16.4254	60.2291
		16.4337	60.4568
		16.442	60.3396
		16.4531	60.4896
		16.4613	60.3991
		16.4698	60.5586
		16.4809	60.5081
		16.4891	60.6229
		16.4977	60.5747
		16.5088	60.6344
		16.5169	60.5198
		16.5253	60.712
		16.5365	60.6816
		16.5448	60.7728
		16.5532	60.7549
		16.5643	60.7317
		16.5724	60.776
		16.581	60.8874
		16.592	60.7885
		16.6003	60.9039
		16.6088	60.9337
		16.6198	60.961
		16.6281	60.9244
		16.6366	60.9855
		16.6477	60.9346
		16.6558	61.0282
		16.6643	61.0599
		16.6754	61.0975
		16.6837	61.0604
		16.6922	61.1627
		16.7032	61.0895
		16.7114	61.2109
		16.7199	61.2655
		16.7309	61.2639
		16.7391	61.2272
		16.7476	61.3261
		16.7587	61.2418
		16.7669	61.4037
		16.7754	61.3762
		16.7866	61.4979
		16.7947	61.396
		16.8031	61.5209
		16.8143	61.4841
		16.8225	61.5697
		16.831	61.581
		16.842	61.6288
		16.8502	61.6242
		16.8587	61.7309
		16.8698	61.647
		16.8781	61.7616
		16.8865	61.8003
		16.8976	61.8317
		16.9058	61.7751
		16.9143	61.8756
		16.9255	61.8639
		16.9336	61.8865
		16.9419	62.0119
		16.9531	62.0748
		16.9614	61.998
		16.9698	62.0609
		16.9809	62.1212
		16.9891	62.157
		16.9976	62.2036
		17.0087	62.1833
		17.0169	62.1935
		17.0254	62.3137
		17.0365	62.2491
		17.0447	62.3167
		17.0532	62.3846
		17.0644	62.4306
		17.0725	62.4407
		17.0809	62.4673
		17.0921	62.4668
		17.1003	62.5029
		17.1088	62.6681
		17.1199	62.5848
		17.1281	62.6696
		17.1366	62.6796
		17.1477	62.7615
		17.156	62.7098
		17.1644	62.8788
		17.1754	62.7626
		17.1836	62.8922
		17.1922	62.8442
		17.2033	62.8323
		17.2114	62.7966
		17.2198	62.8945
		17.2309	62.9478
		17.2392	62.9726
		17.2476	62.9498
		17.2587	62.9412
		17.267	62.9756
		17.2755	63.0484
		17.2866	63.051
		17.2948	63.0106
		17.3032	63.1624
		17.3143	63.1153
		17.3224	63.0628
		17.331	63.2286
		17.342	63.1485
		17.3502	63.1812
		17.3587	63.2
		17.3699	63.3053
		17.3781	63.2941
		17.3865	63.3475
		17.3976	63.3892
		17.4058	63.4766
		17.4144	63.4515
		17.4255	63.529
		17.4337	63.4547
		17.4421	63.6304
		17.4532	63.5217
		17.4614	63.6374
		17.4699	63.5915
		17.481	63.7698
		17.4893	63.6397
		17.4976	63.8126
		17.5088	63.7893
		17.5171	63.8532
		17.5256	63.8969
		17.5366	63.9636
		17.5448	63.9324
		17.5532	63.9986
		17.5643	63.9699
		17.5725	64.081
		17.5809	64.0375
		17.592	64.1435
		17.6002	64.0671
		17.6087	64.2188
		17.6198	64.1567
		17.628	64.3318
		17.6364	64.2912
		17.6476	64.394
		17.6559	64.306
		17.6642	64.3809
		17.6753	64.3554
		17.6835	64.5203
		17.692	64.5726
		17.7032	64.5893
		17.7113	64.5492
		17.7197	64.6395
		17.7308	64.6849
		17.7391	64.7607
		17.7477	64.7045
		17.7589	64.848
		17.7669	64.7896
		17.7753	64.847
		17.7865	64.8734
		17.7948	64.9588
		17.8033	65.033
		17.8143	65.0246
		17.8225	65.0131
		17.831	65.0808
		17.842	65.0777
		17.8502	65.1809
		17.8587	65.1527
		17.8699	65.3576
		17.8781	65.2795
		17.8865	65.3576
		17.8977	65.3566
		17.9059	65.4649
		17.9143	65.4609
		17.9254	65.5001
		17.9338	65.4732
		17.9421	65.5667
		17.9532	65.5876
		17.9614	65.6692
		17.9699	65.7172
		17.981	65.7052
		17.9893	65.7617
		17.9977	65.8226
		18.0087	65.913
		18.0169	65.8736
		18.0255	66.0119
		18.0365	65.9898
		18.0447	66.0908
		18.0532	66.1227
		18.0642	66.2042
		18.0726	66.1846
		18.081	66.3212
		18.0921	66.2538
		18.1003	66.3472
		18.1087	66.3693
		18.1198	66.5158
		18.1281	66.5037
		18.1365	66.6652
		18.1476	66.5619
		18.1558	66.6735
		18.1643	66.6383
		18.1754	66.7785
		18.1836	66.6975
		18.192	66.8329
		18.2032	66.8038
		18.2115	66.9055
		18.2198	66.927
		18.2309	66.977
		18.2392	66.9765
		18.2477	67.1312
		18.2588	67.0312
		18.267	67.1586
		18.2754	67.1208
		18.2865	67.2184
		18.2946	67.1647
		18.3032	67.3322
		18.3144	67.2331
		18.3226	67.306
		18.3309	67.3005
		18.342	67.3645
		18.3503	67.3494
		18.3588	67.5004
		18.3698	67.4169
		18.3781	67.5117
		18.3865	67.5196
		18.3976	67.588
		18.4058	67.5262
		18.4143	67.704
		18.4254	67.646
		18.4335	67.7942
		18.4421	67.7203
		18.4532	67.8403
		18.4613	67.7028
		18.4698	67.9424
		18.4809	67.8746
		18.4892	67.9856
		18.4976	68.0062
[truncated: 655 more rows]

## Sheet: Fig. 3b
Tensile strength		Maximum elongation
TPOU fiber	CPOU fiber	TPOU fiber	CPOU fiber
3.13 ± 0.05	87.68 ± 11.34	795 ± 40	2639 ± 178

## Sheet: Fig. 3c
cycle 1		cycle 2		cycle 5		cycle 10		cycle 11
strain/100	stress/1000	strain/100	stress/1000	strain/100	stress/1000	strain/100	stress/1000	strain/100	stress/1000
0.000953674	1.48395e-05	-0.00231	-6.77804e-06	0.000953674	-2.7861e-06	0.01982	1.85087e-06	0.0021	0
0.01489	2.43057e-05	0.01354	-6.88576e-06	0.01184	-7.30003e-06	0.01465	-7.79203e-07	0.0116	-6.26093e-06
0.01897	4.58434e-05	0.01783	-6.91486e-06	0.01609	-4.40894e-06	0.01071	-4.06325e-07	0.01562	-7.12062e-06
0.02306	5.35079e-05	0.02334	-5.23208e-06	0.02161	-4.43291e-06	0.00683	-7.73198e-07	0.01969	-7.7166e-06
0.02833	5.84967e-05	0.02738	-5.25272e-06	0.02569	-3.70859e-06	0.00162	-7.692e-07	0.02506	-7.75723e-06
0.03235	7.14755e-05	0.03146	-6.17374e-06	0.02981	-3.7235e-06	0.01003	-4.06051e-07	0.02905	-7.78743e-06
0.03631	7.34764e-05	0.03682	-6.3874e-06	0.03517	-2.75711e-06	0.01566	-8.82624e-07	0.03309	-1.03572e-05
0.04155	8.64533e-05	0.04077	-6.22949e-06	0.03919	-2.76782e-06	0.0198	-2.02266e-06	0.03833	-7.85766e-06
0.04558	9.23874e-05	0.04482	-6.43671e-06	0.04321	-3.43765e-06	0.02396	-2.0309e-06	0.04228	-6.21438e-06
0.0495	0.000103242	0.05012	-6.46931e-06	0.04847	-3.45499e-06	0.02938	-1.94365e-06	0.04625	-6.23805e-06
0.05469	0.000103837	0.05402	-6.36319e-06	0.05243	-2.8455e-06	0.03345	-2.04972e-06	0.0515	-5.67898e-06
0.05867	0.000117495	0.05802	-3.99504e-06	0.05643	-3.4812e-06	0.03746	-1.95889e-06	0.05538	-5.0594e-06
0.06262	0.000118692	0.06327	-4.01484e-06	0.06169	-2.87054e-06	0.04279	-1.96896e-06	0.05933	-5.07833e-06
0.06778	0.000128639	0.06714	-4.00485e-06	0.0656	-2.88113e-06	0.04677	9.51006e-07	0.06457	-4.96816e-06
0.07182	0.000130779	0.07118	-4.04473e-06	0.06959	-5.86859e-06	0.05077	3.12054e-07	0.06851	-4.5728e-06
0.07574	0.000138116	0.07644	-4.03975e-06	0.07483	-5.89737e-06	0.05604	1.20221e-06	0.07244	-4.35724e-06
0.08094	0.000143828	0.08028	-4.05415e-06	0.07869	-2.47589e-06	0.05997	8.5345e-07	0.07764	-3.91134e-06
0.08484	0.00015198	0.08421	-5.56968e-06	0.08271	-2.99333e-06	0.06392	1.21117e-06	0.08159	-3.69385e-06
0.0888	0.000152572	0.08946	-5.66459e-06	0.08794	-3.00778e-06	0.0692	8.60879e-07	0.08549	-2.38346e-06
0.09397	0.000161191	0.0934	-5.61687e-06	0.09181	-2.50601e-06	0.07306	1.22158e-06	0.09067	-2.16064e-06
0.09792	0.000165214	0.09735	-5.6372e-06	0.09576	-3.0294e-06	0.07706	8.67214e-07	0.09463	3.28676e-07
0.10184	0.000172416	0.10257	-5.32065e-06	0.10099	-3.04388e-06	0.08232	1.36037e-06	0.09858	5.13084e-07
0.10699	0.000178821	0.10642	-5.33925e-06	0.1049	-4.70232e-06	0.0862	1.33401e-06	0.10378	3.6278e-06
0.11095	0.000186445	0.11043	-5.96769e-07	0.10886	-2.72942e-06	0.09011	2.76444e-06	0.10767	5.28262e-06
0.11489	0.000188105	0.11559	-4.70416e-06	0.11402	-3.16561e-06	0.09535	1.34526e-06	0.11157	4.83167e-06
0.12007	0.000194327	0.11946	-3.99835e-06	0.1179	-2.75166e-06	0.0993	2.78774e-06	0.11679	6.3931e-06
0.12399	0.000196691	0.12342	-4.73721e-06	0.12189	-3.18797e-06	0.10322	1.96874e-06	0.12067	6.41531e-06
0.12792	0.000201201	0.12866	-4.03122e-06	0.12709	-2.77428e-06	0.10846	3.12395e-06	0.12465	1.06138e-05
0.13309	0.000206488	0.13251	-4.77554e-06	0.13097	-3.21378e-06	0.11232	1.98498e-06	0.12983	1.30271e-05
0.13704	0.00021263	0.13649	-4.05918e-06	0.13494	-4.17471e-06	0.11624	3.14588e-06	0.13374	1.43357e-05
0.14098	0.00021652	0.14168	-4.87436e-06	0.14011	-4.19371e-06	0.12149	2.00135e-06	0.1376	1.57704e-05
0.14614	0.000222101	0.14555	-4.89088e-06	0.14397	-3.75278e-06	0.12538	3.17164e-06	0.14282	1.96567e-05
0.15005	0.000224925	0.14949	-5.54041e-06	0.14795	-4.28208e-06	0.12928	1.51734e-06	0.14679	2.02351e-05
0.15396	0.000233408	0.15469	-4.9299e-06	0.15316	-3.78292e-06	0.13455	2.307e-06	0.15068	2.75722e-05
0.15915	0.000234668	0.1586	-5.58435e-06	0.15705	-3.79567e-06	0.13838	-2.6774e-07	0.1559	2.81107e-05
0.1631	0.000236438	0.16257	-5.60346e-06	0.16096	-2.28098e-06	0.14233	9.52733e-07	0.15981	3.39331e-05
0.16696	0.000241316	0.16775	-5.73191e-06	0.16617	-2.58621e-06	0.14759	-2.69906e-07	0.16371	3.71443e-05
0.17211	0.000249166	0.17159	-5.43006e-06	0.17006	-2.29884e-06	0.15146	9.60349e-07	0.1689	4.26571e-05
0.17611	0.000253714	0.17556	-6.01084e-06	0.17401	-2.60361e-06	0.15535	-2.71732e-07	0.17281	4.46368e-05
0.18002	0.000256162	0.18076	-5.47257e-06	0.17919	-2.31679e-06	0.16061	4.32653e-07	0.17673	5.16926e-05
0.18516	0.0002576	0.18462	-6.05713e-06	0.18307	-2.62368e-06	0.1645	1.71271e-07	0.18191	5.42182e-05
0.18911	0.000267301	0.18859	-4.26667e-06	0.18702	-7.75348e-07	0.16838	4.35551e-07	0.18585	5.69816e-05
0.19302	0.000268521	0.19377	-4.28527e-06	0.1922	-4.58893e-06	0.17362	1.72612e-07	0.18973	6.19385e-05
0.19817	0.000272801	0.1976	-3.0056e-06	0.19609	-6.43926e-07	0.17747	4.3894e-07	0.19491	6.38787e-05
0.20212	0.000274176	0.20161	-4.31343e-06	0.20005	-2.35694e-06	0.1814	1.73756e-07	0.19882	6.74697e-05
0.20607	0.000277576	0.20684	-3.02878e-06	0.20525	-6.48855e-07	0.18663	1.98238e-06	0.2027	7.78499e-05
0.2112	0.000283835	0.21067	-3.03841e-06	0.20911	-2.37474e-06	0.19048	-1.79386e-06	0.20793	7.82121e-05
0.21512	0.000290414	0.21458	-2.48085e-06	0.21307	-1.45987e-06	0.19441	1.99537e-06	0.21189	8.60023e-05
0.21904	0.0002921	0.2198	-5.17461e-06	0.21829	-2.39276e-06	0.19964	-2.02868e-06	0.2158	8.90274e-05
0.22423	0.000296806	0.2237	-3.58036e-06	0.22217	-1.47081e-06	0.20351	2.01057e-06	0.22099	9.00591e-05
0.22819	0.000300158	0.22769	-6.326e-06	0.22607	-2.7143e-06	0.20746	-1.8034e-06	0.22492	9.16403e-05
0.23208	0.000303296	0.23286	-3.60714e-06	0.23127	-1.48176e-06	0.2127	4.46617e-06	0.22886	9.65728e-05
0.23724	0.000305228	0.23669	-6.3724e-06	0.23517	-2.73444e-06	0.21654	-9.35291e-07	0.23404	0.000103506
0.2412	0.000309795	0.24066	-3.62998e-06	0.23914	7.83187e-07	0.22043	4.49465e-06	0.23789	0.000108916
0.24511	0.000312694	0.24587	-8.83866e-06	0.24429	2.13778e-07	0.22569	-9.42324e-07	0.24183	0.00011088
0.25029	0.000318528	0.24971	-1.93385e-06	0.24816	2.14443e-07	0.22958	4.52834e-06	0.24702	0.00011409
0.25423	0.000321208	0.25365	-8.29567e-06	0.2521	-1.06142e-06	0.2335	-8.0445e-07	0.25094	0.000114834
0.25816	0.000324799	0.25886	-1.948e-06	0.25733	2.16018e-07	0.23873	4.54531e-06	0.25485	0.000121686
0.26329	0.00032765	0.26273	-6.09783e-06	0.26119	-1.06912e-06	0.24257	-8.10364e-07	0.26007	0.000124003
0.26724	0.000334126	0.26671	-4.46529e-06	0.26514	-3.4286e-06	0.24649	4.41501e-06	0.26395	0.000126561
0.27116	0.000336364	0.27192	-6.14223e-06	0.27031	-3.44262e-06	0.25174	-8.16345e-07	0.26786	0.000134094
0.27634	0.000340308	0.27577	-4.49722e-06	0.27417	-1.81149e-06	0.25559	4.44724e-06	0.27307	0.000135243
0.28025	0.000344761	0.2797	-4.51109e-06	0.27817	-5.36675e-06	0.25952	-1.12757e-06	0.27703	0.000135071
0.2842	0.000347082	0.28492	-3.67622e-06	0.2834	-2.05148e-06	0.26474	4.47964e-06	0.28092	0.000137505
0.28938	0.000350166	0.28881	-3.68736e-06	0.28725	-2.05764e-06	0.26857	5.13935e-07	0.28611	0.000145553
0.29331	0.00035295	0.29279	-3.69873e-06	0.29118	-3.52296e-06	0.27254	3.37057e-06	0.29003	0.000146651
0.29721	0.000354745	0.29798	-3.71358e-06	0.29641	-3.53723e-06	0.27781	5.1768e-07	0.29397	0.000148537
0.30237	0.000359962	0.30183	-2.97829e-06	0.30029	-3.54781e-06	0.28168	3.39475e-06	0.29916	0.000150953
0.30634	0.00036111	0.30581	-4.31982e-06	0.30428	-3.5587e-06	0.28556	5.20819e-07	0.30309	0.000153272
0.31026	0.000367722	0.31102	-2.99933e-06	0.30946	-2.49151e-06	0.29082	1.72093e-06	0.30696	0.0001549
0.31539	0.000369654	0.31485	-3.00807e-06	0.31332	-2.49886e-06	0.29469	-1.57738e-08	0.31215	0.000159384
0.31931	0.000371905	0.31881	-2.08024e-06	0.31726	-5.78493e-06	0.29861	1.73132e-06	0.31607	0.000162399
0.32325	0.000376357	0.32399	-1.33605e-06	0.32242	-1.49852e-06	0.30386	4.23111e-07	0.31995	0.000166109
0.3284	0.000377976	0.32785	-4.8554e-07	0.32629	-5.82458e-06	0.30773	1.74349e-06	0.32516	0.000167207
0.33232	0.000380292	0.33183	-1.34395e-06	0.3303	-5.84217e-06	0.31166	4.25644e-07	0.32909	0.000167828
0.33629	0.000385844	0.33703	-1.20865e-06	0.33545	-3.8985e-06	0.31688	2.52055e-06	0.33299	0.000172654
0.34144	0.000390884	0.34086	-4.90297e-07	0.33929	-2.19516e-06	0.32072	4.28584e-07	0.33816	0.000175885
0.3453	0.000393803	0.34476	5.49708e-07	0.34327	-3.92133e-06	0.32465	4.57922e-06	0.34212	0.000177056
0.34926	0.000395218	0.34999	5.51846e-07	0.34847	-2.21022e-06	0.32989	8.28732e-07	0.34597	0.000180501
0.35445	0.000400767	0.35389	6.9657e-07	0.35233	-2.21655e-06	0.33373	4.61059e-06	0.35118	0.000183419
0.3584	0.00040291	0.35785	1.11807e-06	0.35628	-1.20331e-06	0.33768	8.33586e-07	0.35509	0.000183949
0.36228	0.00040406	0.36305	3.59785e-06	0.36146	-3.20195e-06	0.3429	3.52883e-06	0.35904	0.000187966
0.36744	0.000407471	0.36689	3.608e-06	0.36536	-3.21113e-06	0.34673	8.39226e-07	0.36421	0.0001898
0.37141	0.000411665	0.37087	3.77928e-06	0.36932	-4.83266e-06	0.35063	3.54913e-06	0.36809	0.00019417
0.37533	0.000413547	0.37609	3.79368e-06	0.37448	-3.23258e-06	0.35589	2.46789e-06	0.37202	0.000192477
0.38048	0.000415098	0.37993	3.80426e-06	0.37839	-4.86466e-06	0.35976	3.57312e-06	0.37723	0.000196269
0.38441	0.000416731	0.38392	3.81526e-06	0.38234	-4.87863e-06	0.36368	2.48208e-06	0.38115	0.00019652
0.38834	0.000423554	0.38913	3.82963e-06	0.38754	-2.02385e-06	0.36893	2.82752e-06	0.38506	0.000198111
0.39348	0.000426085	0.39292	4.29469e-06	0.39139	-2.02946e-06	0.37276	2.4986e-06	0.39026	0.000207747
0.39744	0.000428723	0.39692	4.30701e-06	0.39539	-4.46157e-06	0.37669	2.84356e-06	0.39414	0.000209085
0.40137	0.000431231	0.40212	4.86168e-06	0.40055	-2.04283e-06	0.38195	2.31907e-06	0.39809	0.00021028
0.40654	0.000432823	0.406	8.09807e-06	0.4044	-4.49036e-06	0.38584	2.86245e-06	0.40326	0.000212601
0.41049	0.000436032	0.40994	1.11065e-05	0.40843	-4.50324e-06	0.38974	2.33215e-06	0.40723	0.000212858
0.41441	0.000439729	0.41515	1.62611e-05	0.41363	-4.0096e-06	0.39497	2.25027e-06	0.41112	0.000213792
0.41958	0.000442568	0.41907	1.79808e-05	0.4175	-3.7415e-06	0.39884	6.35004e-07	0.41631	0.000220134
0.42353	0.000447638	0.42301	1.88263e-05	0.42144	-4.03174e-06	0.40276	2.26283e-06	0.42023	0.000222489
0.42741	0.000449407	0.42818	2.30773e-05	0.42663	-3.7656e-06	0.40804	7.80772e-07	0.42415	0.000221353
0.43259	0.000451583	0.43204	2.77432e-05	0.4305	-4.05744e-06	0.4119	7.82914e-07	0.42935	0.000227425
0.43654	0.000454215	0.43602	3.31736e-05	0.43445	-3.78624e-06	0.41577	1.21227e-06	0.43325	0.000226475
0.44045	0.000457132	0.44123	3.60518e-05	0.43966	-3.996e-06	0.42102	4.10404e-06	0.43718	0.000229666
0.4456	0.000459099	0.44506	3.80104e-05	0.44351	-1.90442e-07	0.4249	1.24396e-06	0.44235	0.000233584
0.44954	0.000461277	0.44905	4.55428e-05	0.44746	-4.01764e-06	0.42883	4.03677e-06	0.44628	0.000234671
0.45345	0.000463469	0.45422	4.71937e-05	0.45266	9.38632e-07	0.43406	1.25195e-06	0.45019	0.000235305
0.45865	0.000465127	0.45811	5.36685e-05	0.45655	-4.04288e-06	0.43793	4.06248e-06	0.45537	0.000237653
0.46257	0.000467156	0.46205	5.94713e-05	0.46053	-2.95035e-07	0.44185	1.25876e-06	0.45931	0.000236785
0.46651	0.000471903	0.46728	6.17296e-05	0.46572	-2.96084e-07	0.4471	-8.07711e-07	0.46321	0.000238933
0.47166	0.000475385	0.4711	6.247e-05	0.46953	-5.68699e-08	0.45094	-8.09854e-07	0.46839	0.000240024
0.47557	0.000476122	0.47503	6.78381e-05	0.47352	-2.97659e-07	0.45486	1.03816e-06	0.47237	0.00024464
0.47948	0.000477914	0.48024	6.98772e-05	0.47873	-5.72258e-08	0.46012	-5.59273e-07	0.47621	0.000244153
0.48469	0.000479596	0.48416	7.33071e-05	0.48258	-5.73749e-08	0.46398	1.04467e-06	0.48142	0.000248473
0.48865	0.000485039	0.48813	7.62455e-05	0.48656	-3.34171e-07	0.46789	2.89999e-06	0.48536	0.000245667
0.49253	0.000490095	0.49332	8.2762e-05	0.49175	-3.35338e-07	0.47316	2.9104e-06	0.48927	0.000250869
0.49769	0.000492222	0.49713	8.4147e-05	0.49561	1.44633e-08	0.477	2.918e-06	0.49447	0.000251745
0.50162	0.000493512	0.5011	8.6435e-05	0.49957	-3.37098e-07	0.48087	3.06211e-06	0.49837	0.000257409
0.50556	0.000495634	0.50633	8.84743e-05	0.50473	1.45515e-08	0.48614	2.93606e-06	0.50227	0.000258079
0.51073	0.000499885	0.51019	8.87884e-05	0.50861	1.4589e-08	0.49005	3.08109e-06	0.5075	0.000258984
0.51467	0.00050164	0.51414	9.41539e-05	0.51259	-1.89021e-06	0.49396	3.10833e-06	0.51143	0.000259653
0.51858	0.000502791	0.51928	9.59508e-05	0.51778	-1.8967e-06	0.49918	3.11921e-06	0.51533	0.000260932
0.52372	0.000506748	0.52314	0.000105163	0.52159	1.23425e-06	0.50302	2.65042e-06	0.52048	0.000264082
0.52768	0.000505804	0.52717	0.000105441	0.52559	-2.12189e-06	0.50695	3.13536e-06	0.52441	0.000265895
0.53162	0.000509375	0.53237	0.000106413	0.53079	1.24172e-06	0.51219	3.14626e-06	0.52827	0.000269006
0.53678	0.000508816	0.53624	0.000106682	0.53463	1.24483e-06	0.51608	2.84491e-06	0.53346	0.000270309
0.54073	0.000514145	0.54015	0.00011168	0.53864	1.24808e-06	0.51994	2.85216e-06	0.53745	0.000270622
0.54463	0.000513554	0.54536	0.000116233	0.54385	1.71064e-06	0.52518	2.86199e-06	0.54132	0.000271303
0.5498	0.000516815	0.54928	0.000116741	0.5477	6.56897e-06	0.52903	2.86921e-06	0.54653	0.000272613
0.55373	0.000518124	0.55321	0.000117588	0.55164	7.35496e-06	0.533	2.87666e-06	0.55044	0.000276161
0.55761	0.000519877	0.5584	0.000122689	0.5568	8.77972e-06	0.53824	3.99955e-06	0.55434	0.000276856
0.56277	0.000521598	0.56223	0.00012299	0.5607	1.12721e-05	0.54211	4.45065e-06	0.55955	0.000280279
0.56674	0.000527765	0.56624	0.000124841	0.56465	1.23086e-05	0.546	4.46188e-06	0.56348	0.000280985
0.57066	0.000530298	0.57143	0.000132483	0.56986	1.2648e-05	0.55122	4.03332e-06	0.5674	0.000282724
0.5758	0.000532453	0.5753	0.000133599	0.57371	1.47911e-05	0.55513	4.07299e-06	0.57259	0.000283661
0.57971	0.000533777	0.57923	0.000133933	0.57766	2.11865e-05	0.55904	3.27498e-06	0.57646	0.000287477
0.58363	0.000535308	0.58442	0.000135511	0.58283	2.32203e-05	0.56429	3.28602e-06	0.58041	0.000288197
0.58881	0.00053706	0.58827	0.000138718	0.58673	2.39882e-05	0.56822	4.10727e-06	0.5856	0.000292857
0.59276	0.00054051	0.59226	0.000141722	0.59071	2.67827e-05	0.57207	4.11737e-06	0.5895	0.000293577
0.59669	0.000542084	0.59749	0.000147492	0.59591	2.97735e-05	0.57727	3.51602e-06	0.59338	0.000294294
0.60186	0.000544287	0.60134	0.00015198	0.59975	3.55837e-05	0.58114	5.53205e-06	0.59859	0.000292886
0.60577	0.000545859	0.60526	0.000152352	0.60374	4.02978e-05	0.58506	5.60475e-06	0.60254	0.000295438
0.60968	0.00054773	0.61047	0.000155614	0.60894	4.59747e-05	0.59031	5.62329e-06	0.60641	0.000296151
0.61484	0.000551641	0.61434	0.000155568	0.61281	4.62045e-05	0.59416	7.27909e-06	0.61161	0.000297187
0.61882	0.000556973	0.61831	0.000156372	0.61673	4.7433e-05	0.5981	7.84541e-06	0.61553	0.00029791
0.62272	0.000559451	0.6235	0.000161831	0.62192	5.38563e-05	0.60336	7.8712e-06	0.61946	0.000302839
0.62784	0.000561218	0.62736	0.000163752	0.62579	5.60942e-05	0.60722	8.28567e-06	0.62464	0.000304329
0.63181	0.000562586	0.6313	0.000164219	0.62975	5.6563e-05	0.61111	7.90924e-06	0.62856	0.000309806
0.6357	0.00056585	0.63649	0.00016816	0.6349	6.82433e-05	0.61634	7.93491e-06	0.63245	0.000310755
0.64087	0.000568754	0.64035	0.000168557	0.63878	6.88895e-05	0.62022	8.37376e-06	0.63765	0.000311745
0.64483	0.000570129	0.64429	0.000172903	0.64275	7.02572e-05	0.62415	1.11615e-05	0.64158	0.000312283
0.64871	0.000571667	0.64951	0.000173476	0.64793	7.42603e-05	0.62935	1.11973e-05	0.64549	0.000313026
0.65387	0.000573456	0.65334	0.000181548	0.6518	7.63548e-05	0.63322	1.24999e-05	0.65068	0.000314225
0.65784	0.000574638	0.65734	0.000183546	0.65579	7.82677e-05	0.63713	1.25299e-05	0.65456	0.000315602
0.66178	0.000577823	0.66253	0.000184369	0.66098	8.54992e-05	0.64235	1.63682e-05	0.65845	0.000317159
0.66693	0.000579614	0.66637	0.000184546	0.66481	8.58866e-05	0.64624	1.65346e-05	0.66365	0.000318153
0.67086	0.000581763	0.67034	0.000185234	0.66881	8.60929e-05	0.65015	1.9786e-05	0.6676	0.000318908
0.67477	0.000585869	0.67553	0.00018933	0.674	8.7267e-05	0.65538	2.01897e-05	0.67146	0.000322817
0.67995	0.000587679	0.67943	0.000191804	0.67784	8.91692e-05	0.65918	2.61862e-05	0.67669	0.000324009
0.68388	0.000590011	0.68337	0.000192709	0.68178	9.44812e-05	0.66314	2.64445e-05	0.68062	0.000323508
0.68778	0.000592255	0.68858	0.000194249	0.68701	9.84123e-05	0.66837	3.19218e-05	0.68456	0.000325529
0.69296	0.000594073	0.69243	0.000195291	0.69088	0.000101621	0.67231	3.2959e-05	0.68974	0.000327478
0.69695	0.00059547	0.69641	0.000197786	0.69486	0.000103627	0.67617	3.61359e-05	0.69365	0.000331833
0.70085	0.000597931	0.70161	0.000199907	0.70005	0.000104082	0.68143	3.81815e-05	0.69756	0.0003326
0.70599	0.000599739	0.70546	0.000204129	0.70391	0.000107288	0.68532	4.13e-05	0.70275	0.000334263
0.70993	0.000603761	0.7094	0.000204601	0.70786	0.000107638	0.6892	4.61656e-05	0.70666	0.000334435
0.71386	0.000605148	0.71464	0.000211067	0.71306	0.000111687	0.69447	4.99351e-05	0.7106	0.000336085
0.71903	0.000606974	0.71851	0.000211543	0.71699	0.000115814	0.69834	5.59008e-05	0.7158	0.000337707
0.72298	0.000608071	0.72248	0.00021264	0.72091	0.000116079	0.70225	5.97288e-05	0.71971	0.000338477
0.72693	0.000609764	0.72772	0.000214522	0.72611	0.000119699	0.7075	6.20722e-05	0.72358	0.000339238
0.73208	0.00061139	0.73156	0.000215153	0.72998	0.000120119	0.71135	6.25265e-05	0.72882	0.000340503
0.73596	0.000614367	0.73547	0.000215638	0.73399	0.000124777	0.71527	6.79022e-05	0.73276	0.000341279
0.73989	0.000614899	0.74067	0.000217813	0.73913	0.000126374	0.72052	6.96815e-05	0.73662	0.000342527
0.74505	0.000616722	0.74457	0.000220517	0.74302	0.000131153	0.72436	7.65563e-05	0.74182	0.000343553
0.74905	0.000618135	0.7485	0.000221053	0.74693	0.000132582	0.72831	7.70453e-05	0.74577	0.000343431
0.75294	0.000622975	0.7537	0.000224848	0.75212	0.000133016	0.73357	7.72802e-05	0.7497	0.000344204
0.75811	0.000621337	0.75753	0.000225339	0.75602	0.000133272	0.73741	8.0285e-05	0.75489	0.000348196
0.76207	0.000627168	0.76152	0.000229709	0.75997	0.00013634	0.7413	8.53303e-05	0.75878	0.000346601
0.76596	0.000628551	0.76671	0.000231834	0.76515	0.000144256	0.74656	8.88143e-05	0.7627	0.000349746
0.77113	0.000633543	0.77058	0.000232914	0.76901	0.000145277	0.75045	9.33396e-05	0.76787	0.000350772
0.77505	0.000633802	0.77453	0.000233432	0.773	0.000148738	0.75437	9.44108e-05	0.77179	0.000356555
0.77897	0.000636346	0.77973	0.000238011	0.77818	0.000149688	0.75959	9.58292e-05	0.77568	0.000353802
0.7841	0.000637034	0.78359	0.000238527	0.78204	0.000150013	0.76342	9.60784e-05	0.7809	0.000358388
0.78808	0.000640668	0.78757	0.00023996	0.78603	0.000150402	0.76736	9.90462e-05	0.7848	0.00035562
0.79198	0.000639846	0.79276	0.000243871	0.79119	0.000152919	0.77262	0.000100971	0.78866	0.00035995
0.79715	0.000645939	0.79662	0.000244519	0.79505	0.000158822	0.77647	0.000105569	0.79388	0.000357429
0.80107	0.000645165	0.80056	0.000244932	0.79902	0.000159173	0.78038	0.000105889	0.79784	0.000362378
0.805	0.000648761	0.80578	0.000245766	0.80424	0.000162718	0.78562	0.000106201	0.80171	0.000361023
0.81019	0.00064843	0.80966	0.00024617	0.80812	0.000163071	0.78944	0.000109512	0.80694	0.000364212
0.81414	0.000653538	0.81361	0.00024985	0.81203	0.000164171	0.79338	0.00011335	0.81089	0.000362863
0.81802	0.000654583	0.81879	0.000253039	0.8172	0.000167129	0.79864	0.000115074	0.81478	0.000365793
0.82319	0.000658135	0.82265	0.000258264	0.82111	0.00016844	0.80251	0.000115993	0.81999	0.000364892
0.82715	0.000657871	0.8266	0.000258823	0.82507	0.000170431	0.80642	0.000122945	0.82386	0.000366703
0.83109	0.000660987	0.83183	0.000264066	0.83028	0.000173864	0.81166	0.000123993	0.82779	0.000367494
0.83625	0.000661145	0.83568	0.000264622	0.83412	0.000175162	0.81553	0.0001244	0.83298	0.000369234
0.84017	0.000665327	0.83964	0.000265193	0.83808	0.000177123	0.81945	0.000129432	0.83689	0.000369323
0.84407	0.000666799	0.84483	0.000264956	0.84327	0.000177922	0.82466	0.000130494	0.84079	0.000370807
0.84921	0.00066954	0.84867	0.000265508	0.84714	0.000179194	0.82855	0.000131645	0.84596	0.000374719
0.85315	0.000670084	0.85266	0.000266082	0.85109	0.000186619	0.83246	0.000133151	0.84987	0.000378552
0.85712	0.000672406	0.85787	0.000271578	0.85631	0.000188743	0.83769	0.000133531	0.85378	0.000379352
0.86229	0.000673388	0.86174	0.000272144	0.86015	0.000189133	0.84157	0.000137957	0.85901	0.000380476
0.8662	0.000676551	0.86567	0.00027477	0.86413	0.000187934	0.84546	0.000140245	0.86299	0.000381237
0.87011	0.000677968	0.87088	0.000276034	0.86932	0.000188457	0.85068	0.000143485	0.86686	0.000384853
0.87531	0.000679852	0.87478	0.000281784	0.87322	0.000190663	0.85455	0.000144565	0.87206	0.000385925
0.87927	0.000681566	0.87875	0.000277195	0.87718	0.000191066	0.85851	0.000148634	0.87599	0.000384298
0.88318	0.000683647	0.88393	0.000283159	0.88238	0.000196531	0.86375	0.000149053	0.87993	0.000382419
0.88833	0.000685516	0.88778	0.000278528	0.88626	0.000198748	0.86761	0.000149729	0.88511	0.000386167
0.8923	0.000687032	0.89177	0.000284338	0.89023	0.000199167	0.87152	0.000154619	0.88901	0.000384266
0.89618	0.000689567	0.89696	0.000288118	0.89538	0.000201274	0.87678	0.00015539	0.89292	0.000387767
0.90135	0.000690318	0.90082	0.000295002	0.89926	0.000201685	0.88069	0.000156226	0.89811	0.000388547
0.90527	0.000691741	0.90478	0.000289305	0.90322	0.000203892	0.88459	0.000160042	0.90205	0.000394812
0.90919	0.000693697	0.90998	0.000296424	0.90841	0.000210081	0.88983	0.000162151	0.90592	0.000394114
0.91434	0.000696958	0.91381	0.000290831	0.9123	0.000212206	0.89366	0.00016361	0.91115	0.000396701
0.91828	0.000698391	0.91782	0.000299817	0.91623	0.000210941	0.89759	0.000164383	0.91504	0.000396
0.92222	0.000700281	0.92301	0.000295653	0.92141	0.000213216	0.90284	0.000168067	0.9189	0.000403005
0.9274	0.000701712	0.92686	0.000303548	0.92527	0.000213627	0.90671	0.000169192	0.92413	0.000397879
0.93129	0.000703584	0.93078	0.000300199	0.92926	0.000214981	0.91059	0.000174635	0.92808	0.000404933
0.93522	0.000707569	0.93599	0.000304986	0.93446	0.00021712	0.91585	0.000173553	0.93196	0.000395783
0.94039	0.000713045	0.93987	0.000301612	0.93834	0.000225979	0.91967	0.000178322	0.93716	0.000404622
0.94436	0.000714502	0.94382	0.000307822	0.94226	0.000222271	0.92363	0.00017869	0.94109	0.000397436
0.94825	0.000717215	0.949	0.000308643	0.94744	0.000227039	0.92889	0.000177718	0.94499	0.000406258
0.95343	0.000717835	0.95287	0.000310932	0.95135	0.00022331	0.93273	0.000178072	0.95015	0.000403223
0.95738	0.000719286	0.95685	0.000309885	0.95531	0.000229036	0.93662	0.00018488	0.95408	0.000408157
0.96128	0.000720072	0.96206	0.000312395	0.96049	0.000230511	0.94186	0.000185381	0.958	0.000406381
0.96645	0.000724303	0.96591	0.000313367	0.96436	0.000234622	0.94574	0.000186795	0.96321	0.000413786
0.97035	0.000723401	0.96985	0.00031569	0.9683	0.000231429	0.94966	0.000188824	0.96711	0.000408272
0.97425	0.000727174	0.97505	0.000317994	0.97346	0.000235709	0.9549	0.000189828	0.97101	0.00041543
0.9794	0.000726725	0.97888	0.000324837	0.97734	0.000232665	0.95876	0.00019213	0.97617	0.000416517
0.98336	0.000730647	0.98287	0.000325493	0.98132	0.000236648	0.96269	0.000194272	0.98009	0.000417393
0.98732	0.000729756	0.98808	0.000327767	0.98648	0.000240965	0.9679	0.000194793	0.984	0.000418217
0.99247	0.00073581	0.99191	0.000326976	0.99034	0.000243548	0.97175	0.000199005	0.98921	0.000422136
0.99639	0.000733089	0.99585	0.000330467	0.99434	0.000241918	0.97566	0.000200004	0.99316	0.000420148
1.00031	0.000738707	1.00106	0.000331317	0.99954	0.000244848	0.98092	0.000200869	0.99703	0.000421096
1.0055	0.000736433	1.00496	0.000333024	1.00341	0.000243018	0.98476	0.000205864	1.00222	0.00042052
1.00945	0.000742082	1.00892	0.00033262	1.00735	0.000245972	0.98872	0.000206274	1.00616	0.000423021
1.01333	0.000737244	1.01413	0.000335194	1.01254	0.00025136	0.99396	0.00020765	1.0101	0.000423852
1.01848	0.000744605	1.01799	0.000334121	1.01643	0.00025245	0.99777	0.000209125	1.01527	0.000425053
1.02245	0.000740597	1.02194	0.000336495	1.0204	0.000252948	1.00169	0.00021293	1.01915	0.000425871
1.02636	0.000747513	1.02712	0.000339157	1.02555	0.000254553	1.00697	0.000213492	1.02306	0.000433671
1.03153	0.000745212	1.031	0.000343038	1.02941	0.000254076	1.01083	0.00021688	1.02828	0.000430255
1.03547	0.000750873	1.03496	0.000343706	1.03339	0.000254573	1.01475	0.000217303	1.03222	0.000437716
1.03939	0.000751971	1.04018	0.00034553	1.03858	0.000258147	1.02001	0.000218571	1.0361	0.000431914
1.04453	0.000759128	1.044	0.000346777	1.04248	0.000262412	1.02383	0.000221004	1.04134	0.000436594
1.04849	0.000755327	1.04798	0.000347944	1.04644	0.000259589	1.02775	0.000223272	1.04522	0.000433848
1.05244	0.000761424	1.05321	0.000351693	1.05163	0.000263589	1.03303	0.000222008	1.04911	0.000438255
1.05762	0.000758696	1.05707	0.000355671	1.05548	0.000265249	1.03689	0.000224279	1.05434	0.000434298
1.06153	0.000764797	1.061	0.000356623	1.05949	0.000267122	1.04081	0.00022471	1.05833	0.000440227
1.06548	0.000764242	1.06622	0.000360061	1.0647	0.000272983	1.04605	0.000230713	1.0622	0.000438558
1.07063	0.00076817	1.07008	0.000358193	1.06854	0.000273945	1.04989	0.000231328	1.06739	0.000444388
1.07459	0.000767615	1.07405	0.000361427	1.07248	0.000274012	1.05385	0.000234878	1.07129	0.000440491
1.07845	0.000771898	1.07922	0.000363491	1.07765	0.000275151	1.05911	0.00023548	1.07523	0.000446073
1.08361	0.000771585	1.0831	0.000364414	1.08156	0.000275213	1.06295	0.000236299	1.0804	0.000442428
1.08756	0.000775284	1.08706	0.000364862	1.0855	0.000275157	1.06685	0.000236746	1.0843	0.000453344
1.0915	0.000774504	1.09228	0.000368357	1.09071	0.000275845	1.0721	0.000237487	1.08821	0.000442488
1.09663	0.000781482	1.09611	0.000369033	1.09452	0.000281827	1.07597	0.000243003	1.09339	0.000455321
1.10056	0.000777862	1.10006	0.000367956	1.0985	0.000279117	1.07987	0.00024346	1.09731	0.000444416
1.10447	0.000784406	1.10525	0.000368866	1.10366	0.000283428	1.0851	0.000241599	1.10123	0.000457354
1.10966	0.000779848	1.1091	0.000372458	1.10757	0.000284831	1.08895	0.000244523	1.10642	0.000451121
1.11363	0.000790805	1.1131	0.00037854	1.11155	0.000285369	1.09289	0.000242938	1.11035	0.000459548
1.11756	0.000787026	1.11831	0.000379474	1.11675	0.000286772	1.09812	0.000243544	1.11424	0.000455805
1.12271	0.000793949	1.12214	0.00038016	1.12055	0.000290057	1.10198	0.00025176	1.11945	0.000460586
1.12658	0.000790379	1.12607	0.000378762	1.12457	0.000290607	1.1059	0.000253389	1.1234	0.00045778
1.13051	0.000796865	1.13128	0.000379691	1.12977	0.000291378	1.11117	0.00025286	1.12724	0.000462279
1.13571	0.000797958	1.13519	0.000380387	1.13365	0.00029641	1.11499	0.000254482	1.13244	0.000459728
1.13965	0.000799427	1.13914	0.000385106	1.13756	0.000296954	1.11895	0.000253852	1.13635	0.000464259
1.14357	0.000799756	1.14435	0.000386043	1.14279	0.000298391	1.12419	0.000259979	1.1403	0.000459698
1.1487	0.000801671	1.14818	0.000387333	1.14666	0.000299914	1.12802	0.000262462	1.14549	0.000467931
1.15265	0.000803024	1.15218	0.000387959	1.15062	0.00030277	1.13191	0.000263195	1.14937	0.000461693
1.15657	0.000803503	1.15736	0.000388988	1.15577	0.000304573	1.13719	0.000263847	1.1533	0.000465251
1.16174	0.000803624	1.16121	0.000393204	1.15964	0.00030512	1.14106	0.000265025	1.15851	0.000463657
1.16569	0.000806902	1.16518	0.000395636	1.16361	0.000305067	1.145	0.000265512	1.16244	0.000467225
1.16965	0.000808377	1.17037	0.000396312	1.16882	0.000306416	1.15021	0.000272023	1.16633	0.000468066
1.17475	0.000811465	1.17422	0.000405422	1.17269	0.000309593	1.15406	0.000271546	1.17151	0.000469563
1.17871	0.000812942	1.17819	0.000397741	1.17664	0.000311691	1.15799	0.000278208	1.17546	0.000470515
1.18265	0.000814413	1.18341	0.000407137	1.18184	0.000312436	1.16324	0.000272704	1.17934	0.000472793
1.18783	0.000815573	1.18727	0.000399398	1.18569	0.000315923	1.16711	0.000279384	1.18454	0.000473905
1.19178	0.000817045	1.19119	0.000408832	1.18968	0.000313558	1.171	0.000276684	1.18852	0.000477047
1.19563	0.000818479	1.19639	0.000413772	1.19495	0.000317261	1.17622	0.0002851	1.19243	0.000484253
1.20083	0.000815814	1.2003	0.000414509	1.19877	0.000313518	1.18006	0.000277838	1.19758	0.00048539
1.20478	0.000823156	1.20426	0.000414758	1.20267	0.000318378	1.18405	0.000286126	1.20147	0.000483888
1.20863	0.000825173	1.20943	0.000424784	1.20785	0.000324813	1.1893	0.000279016	1.20538	0.000484747
1.2138	0.000827106	1.21326	0.000416453	1.21173	0.00032992	1.19317	0.000291442	1.21058	0.00048589
1.21776	0.000829801	1.21722	0.000417197	1.21567	0.000325963	1.19705	0.000290789	1.21446	0.000486743
1.22167	0.000831831	1.22245	0.000424471	1.22085	0.000331281	1.20228	0.000291481	1.21839	0.000490941
1.22686	0.000833774	1.22631	0.000427452	1.22473	0.000331859	1.20616	0.000291932	1.2236	0.000492832
1.23077	0.000835238	1.23022	0.000425955	1.22868	0.000335773	1.21004	0.000292508	1.22751	0.000493699
1.23469	0.000836135	1.23542	0.0004292	1.23387	0.000341055	1.21529	0.000293141	1.23142	0.000494565
1.23989	0.000835207	1.23932	0.000427692	1.23779	0.000346249	1.21912	0.000293648	1.23661	0.000493061
1.24385	0.000836683	1.24332	0.000430717	1.24175	0.000342258	1.22307	0.000296338	1.24056	0.000493931
1.24777	0.000841945	1.24849	0.000432207	1.24699	0.000347673	1.22829	0.000297788	1.24443	0.000494785
1.25296	0.000840082	1.2524	0.000433954	1.25082	0.000343643	1.23218	0.000298308	1.24968	0.000495942
1.25685	0.000847261	1.25631	0.00043371	1.25481	0.000348776	1.23607	0.000306034	1.25365	0.000494696
1.26076	0.000848729	1.26154	0.000435717	1.25999	0.000345443	1.24136	0.000299534	1.25751	0.000500671
1.26593	0.00084858	1.26543	0.000435463	1.26386	0.000347881	1.24521	0.000307284	1.26266	0.000501813
1.26989	0.000850063	1.26935	0.000437687	1.26777	0.000348482	1.24918	0.00030513	1.26658	0.000507356
1.27375	0.000852691	1.27455	0.000443573	1.27294	0.00035158	1.25442	0.000308545	1.27056	0.000508694
1.27892	0.000853447	1.27839	0.000446718	1.27683	0.00035106	1.25826	0.000308341	1.27571	0.000509848
1.28287	0.000854923	1.28236	0.000445096	1.2808	0.000358295	1.26214	0.0003125	1.27961	0.000510722
1.28679	0.000853923	1.28754	0.000448511	1.28597	0.000359107	1.26739	0.000313225	1.28349	0.000511591
1.29195	0.000855849	1.29143	0.000449273	1.28986	0.000360202	1.27128	0.000314131	1.28869	0.000508304
1.2959	0.000856672	1.29537	0.000450046	1.29385	0.000359104	1.27523	0.000315529	1.29266	0.000509186
1.29984	0.000858143	1.30058	0.000457387	1.29904	0.000361646	1.28042	0.000320247	1.29654	0.000514014
1.30495	0.000858882	1.30444	0.00045985	1.3029	0.000360522	1.28426	0.000320786	1.30174	0.00051666
1.3089	0.000866712	1.3084	0.000460641	1.30683	0.000362871	1.2882	0.000323663	1.30564	0.000516051
1.31284	0.000865887	1.31361	0.000466444	1.31201	0.000374325	1.29345	0.000322871	1.30953	0.00051773
1.31799	0.000870121	1.31742	0.000462441	1.31587	0.000377609	1.29729	0.000324949	1.31471	0.000519044
1.3219	0.000871589	1.32138	0.000470018	1.31986	0.000375596	1.30121	0.000325286	1.31871	0.000519941
1.32583	0.000874701	1.32659	0.000466164	1.32506	0.000379266	1.30645	0.000327913	1.32257	0.000520806
1.33102	0.000876653	1.33052	0.000474879	1.3289	0.000377059	1.31027	0.000329949	1.32774	0.000525585
1.33493	0.000878123	1.3344	0.000467727	1.33284	0.000380535	1.31423	0.000334221	1.33166	0.00052647
1.33882	0.000878278	1.33959	0.000476727	1.33804	0.000387814	1.31947	0.000333515	1.33559	0.000527736
1.344	0.000880224	1.34346	0.000469798	1.34192	0.000388457	1.32333	0.000335536	1.34076	0.000530074
1.34796	0.00087988	1.34743	0.000478326	1.34589	0.000387696	1.3272	0.000336852	1.34468	0.000532008
1.35189	0.000883187	1.35263	0.000484406	1.35105	0.000389973	1.33247	0.000336856	1.3486	0.000532897
1.35705	0.000883287	1.3565	0.00048528	1.35495	0.000389193	1.33635	0.000335942	1.35379	0.000534075
1.361	0.000887624	1.36049	0.000486024	1.35891	0.000389847	1.34025	0.000338741	1.35772	0.000534967
1.36491	0.00088623	1.36568	0.000489444	1.3641	0.000394916	1.34548	0.000338802	1.36164	0.000536128
1.37006	0.00089117	1.36951	0.000487882	1.36802	0.000399509	1.34937	0.000339363	1.36684	0.000535658
1.37402	0.000890739	1.3735	0.000491062	1.37196	0.000398312	1.35329	0.000344381	1.37074	0.000536541
1.37795	0.000894135	1.37871	0.000496535	1.37715	0.000401048	1.3585	0.000348293	1.37461	0.000539682
1.38312	0.000894153	1.38257	0.000500005	1.38101	0.00039983	1.36238	0.000349792	1.37987	0.000540878
1.38698	0.000902715	1.38648	0.000498157	1.38498	0.000404333	1.36631	0.00035343	1.3838	0.000545223
1.39093	0.000897082	1.39169	0.000501918	1.39014	0.000406622	1.37154	0.00035421	1.38767	0.000546366
1.39615	0.000909272	1.39561	0.000500062	1.39402	0.000410812	1.37538	0.000354783	1.39283	0.000547547
1.40004	0.000901137	1.39954	0.000503566	1.39796	0.000411488	1.37935	0.000355379	1.39679	0.000552242
1.40394	0.000909919	1.40473	0.000511977	1.40316	0.000413466	1.3846	0.000356163	1.40072	0.000553409
1.40913	0.000904547	1.40859	0.000513118	1.40704	0.000414133	1.38843	0.000357896	1.4059	0.000554639
1.41311	0.000913387	1.41256	0.000513643	1.41099	0.000414814	1.39234	0.000360764	1.40982	0.000557384
1.41702	0.000909509	1.41776	0.00051507	1.4162	0.000416883	1.3976	0.000361558	1.41375	0.000558293
1.42217	0.000913129	1.42163	0.000515576	1.42005	0.000421488	1.4015	0.000365268	1.41895	0.000560272
1.42612	0.000914615	1.4256	0.000516741	1.42406	0.000421083	1.40538	0.000366022	1.42286	0.0005604
1.43002	0.000919504	1.43076	0.000524696	1.42924	0.000423594	1.41062	0.000366819	1.42674	0.000562077
1.43518	0.000918031	1.43462	0.00052553	1.43309	0.000424265	1.41445	0.000370925	1.43193	0.000563279
1.43912	0.000922947	1.43861	0.000525216	1.43706	0.000423342	1.41838	0.000371528	1.43583	0.000564182
1.44306	0.000924439	1.44382	0.00053134	1.44223	0.00042424	1.42361	0.000372331	1.43974	0.000563834
1.44823	0.000928659	1.44766	0.000527166	1.44606	0.000430971	1.4275	0.000375923	1.44494	0.00057004
1.45211	0.00092839	1.45161	0.000528016	1.4501	0.000429801	1.43143	0.000378678	1.4489	0.000568519
1.45606	0.000931631	1.45681	0.000534163	1.45528	0.000432595	1.43666	0.000379494	1.4528	0.000569425
1.4612	0.000932809	1.46073	0.00053781	1.45915	0.000437277	1.44049	0.000381827	1.45798	0.00057308
1.46517	0.000935086	1.46465	0.000541037	1.46306	0.000434119	1.44446	0.000382448	1.46188	0.00057399
1.46906	0.000935788	1.46983	0.000543184	1.46826	0.000438896	1.44972	0.000383271	1.46581	0.000574864
1.47424	0.00093964	1.4737	0.000544033	1.47213	0.000440294	1.45357	0.000387761	1.47099	0.000578002
1.47821	0.000939254	1.4777	0.000544914	1.47613	0.000442913	1.45746	0.000390059	1.47494	0.000576993
1.48213	0.000942637	1.4829	0.00054643	1.48132	0.000451973	1.46271	0.000389205	1.47886	0.000577907
1.48728	0.000941852	1.48672	0.000548817	1.48517	0.000452675	1.46655	0.000391502	1.48404	0.000584142
1.4912	0.000945231	1.4907	0.00055182	1.48915	0.000445913	1.47048	0.000392125	1.48797	0.000587661
1.49511	0.000945616	1.49587	0.000558127	1.4943	0.000454339	1.47574	0.00039296	1.49183	0.000585974
1.50024	0.000947562	1.49972	0.000561966	1.4982	0.00045108	1.4796	0.000399161	1.49704	0.000589803
1.50423	0.000949074	1.50371	0.000562865	1.50213	0.00045179	1.48351	0.000401805	1.50093	0.000588114
1.50816	0.000951666	1.50897	0.000566206	1.50734	0.000458864	1.48875	0.000400633	1.50484	0.000591646
1.51332	0.000952519	1.51279	0.000568153	1.51118	0.000461299	1.49261	0.000408363	1.51005	0.000591513
1.51721	0.000957837	1.5167	0.000576127	1.51517	0.000460298	1.49653	0.000409004	1.51401	0.000599239
1.52113	0.000959331	1.52191	0.000578184	1.52035	0.000462983	1.50176	0.000409861	1.51785	0.000593351
1.52632	0.000958471	1.5258	0.00057937	1.52423	0.000463697	1.5056	0.000416651	1.52306	0.000601397
1.53027	0.000958878	1.52976	0.000580552	1.52817	0.000465364	1.50957	0.000417746	1.527	0.000602336
1.53419	0.000961456	1.53497	0.000582208	1.53337	0.000478323	1.51482	0.000418184	1.53091	0.00060508
1.53935	0.000963413	1.53882	0.000585749	1.53728	0.000479061	1.51864	0.000420436	1.53614	0.000609462
1.54333	0.000967828	1.54281	0.000588443	1.54123	0.000474862	1.52253	0.000419468	1.54005	0.000610402
1.54722	0.000971922	1.548	0.000591415	1.54641	0.000480786	1.52778	0.000421962	1.54395	0.000608844
1.5524	0.000973899	1.55182	0.000592953	1.55029	0.000476555	1.53169	0.000422615	1.54913	0.000615166
1.55632	0.000975397	1.55578	0.000596888	1.55425	0.000477295	1.5356	0.000428613	1.55307	0.000613985
1.5602	0.00097764	1.56098	0.000598952	1.55943	0.000488222	1.54085	0.000429501	1.55696	0.000614921
1.56535	0.000979736	1.5648	0.000600975	1.5633	0.000489528	1.54469	0.00043288	1.56216	0.000616171
1.56929	0.000981242	1.56883	0.000608182	1.56729	0.000489721	1.54862	0.000431309	1.56603	0.000622201
1.57326	0.000982756	1.57402	0.000611195	1.57243	0.000491272	1.55387	0.000434441	1.56992	0.000622108
1.57841	0.00098443	1.57784	0.000612673	1.57631	0.000492012	1.55772	0.000437016	1.57512	0.000624405
1.58229	0.000984616	1.5818	0.000613616	1.5803	0.000492774	1.56163	0.000439366	1.57911	0.000624333
1.58623	0.000986119	1.58698	0.000618552	1.58548	0.000503071	1.56686	0.000438576	1.58296	0.000626306
1.59142	0.000988098	1.59091	0.000619493	1.58935	0.00050556	1.5707	0.000440921	1.58815	0.000626521
1.59538	0.000990908	1.59484	0.000621448	1.59327	0.000506327	1.57464	0.000442399	1.59208	0.000630713
1.59925	0.000993187	1.60004	0.000624654	1.59847	0.000510209	1.5799	0.000443669	1.59602	0.000627507
1.60442	0.000995164	1.60388	0.000630298	1.60236	0.000508102	1.58376	0.000447708	1.60122	0.000633704
1.60838	0.000996676	1.60786	0.000634494	1.60631	0.000511747	1.58763	0.000450785	1.60511	0.000634652
1.61229	0.000999135	1.61304	0.000636892	1.61148	0.000520618	1.59287	0.000449286	1.609	0.000635654
1.61744	0.001	1.61692	0.000645189	1.61534	0.000524148	1.59677	0.00045839	1.61421	0.000642406
1.62137	0.001	1.62087	0.000648134	1.61931	0.000522179	1.60067	0.000459748	1.6181	0.000645032
1.62528	0.001	1.62604	0.000657085	1.62446	0.000525976	1.60591	0.000461968	1.62202	0.00065013
1.63043	0.001	1.62989	0.000658114	1.62838	0.000523986	1.60976	0.000463928	1.62718	0.000652641
1.63439	0.001	1.63388	0.000659047	1.63232	0.000531184	1.6137	0.000470308	1.6311	0.000652381
1.63833	0.00101	1.63911	0.000660528	1.63751	0.000535339	1.61892	0.000471248	1.63501	0.000654587
1.64347	0.00101	1.64293	0.000663783	1.64136	0.000541807	1.62276	0.000472338	1.64022	0.000654643
1.64739	0.00101	1.64685	0.000666144	1.64534	0.000542623	1.62667	0.00047851	1.64417	0.000657301
1.65133	0.00102	1.6521	0.000674524	1.65056	0.000544016	1.6319	0.000481609	1.64804	0.000653475
1.65652	0.00101	1.656	0.000677904	1.65443	0.000544487	1.63577	0.000483804	1.65324	0.000659556
1.66048	0.00102	1.65998	0.000678921	1.65838	0.000545297	1.63972	0.000484937	1.65718	0.000667388
1.66438	0.00102	1.66516	0.000681438	1.66358	0.000546973	1.64498	0.000485494	1.66114	0.000668574
1.66954	0.00103	1.66903	0.000682427	1.66748	0.000556576	1.64882	0.000486608	1.66632	0.000669684
1.6735	0.00102	1.67298	0.000684822	1.67143	0.000557398	1.65272	0.000487324	1.67021	0.000672872
1.67739	0.00103	1.67816	0.000700736	1.67658	0.000559161	1.65799	0.000491111	1.67414	0.000673862
1.6826	0.00102	1.68205	0.00070409	1.68048	0.000559287	1.66188	0.000495731	1.67932	0.000675167
1.68652	0.00103	1.68602	0.00070279	1.68443	0.000560111	1.66581	0.000502632	1.68326	0.00067616
1.69044	0.00103	1.69122	0.000706726	1.68964	0.000572681	1.67104	0.000500242	1.68715	0.000678245
1.69557	0.00104	1.69503	0.000710162	1.69352	0.000573507	1.67488	0.000504343	1.69235	0.000681517
1.69955	0.00103	1.699	0.000713425	1.69749	0.000573876	1.67879	0.000506998	1.69628	0.000683798
1.70345	0.00104	1.70424	0.000718803	1.70266	0.000575615	1.68405	0.000507994	1.70016	0.000690393
1.70865	0.00104	1.70809	0.000720208	1.7065	0.000576434	1.68793	0.000508927	1.70538	0.000698973
1.71255	0.00104	1.71204	0.000721503	1.71052	0.000583053	1.69184	0.000514738	1.70933	0.000692738
1.71649	0.00104	1.71726	0.00072424	1.71573	0.000584974	1.69707	0.000515738	1.71321	0.000700996
1.72166	0.00104	1.72111	0.000733322	1.7196	0.000596374	1.70089	0.000519611	1.71839	0.000695054
1.72561	0.00104	1.72506	0.000736758	1.72349	0.000598421	1.70488	0.000521142	1.72231	0.000703927
1.72948	0.00105	1.73025	0.00073836	1.72867	0.000600216	1.71015	0.000526008	1.72625	0.000696704
1.73465	0.00105	1.73414	0.000745835	1.73257	0.000601095	1.714	0.000529354	1.73141	0.00070628
1.73862	0.00105	1.73809	0.000748061	1.73655	0.000606999	1.71789	0.000532522	1.73531	0.000703297
1.74253	0.00105	1.7433	0.000751785	1.74176	0.000608847	1.72311	0.000537303	1.73926	0.000712961
1.74769	0.00106	1.74716	0.000758122	1.74561	0.000609701	1.72698	0.000541045	1.74445	0.000717899
1.75162	0.00105	1.75112	0.000759849	1.74956	0.000612995	1.7309	0.000543165	1.74837	0.000725803
1.75553	0.00106	1.75629	0.00076813	1.75474	0.000622503	1.73616	0.000548074	1.75223	0.000721082
1.76067	0.00106	1.76015	0.000773141	1.75862	0.000623379	1.74003	0.000553049	1.75744	0.00073459
1.76465	0.00107	1.76415	0.000774261	1.76259	0.000624277	1.74395	0.000553842	1.76137	0.000723476
1.76857	0.00106	1.76935	0.000776098	1.76778	0.000630427	1.74918	0.000558744	1.7653	0.000736684
1.77372	0.00107	1.77318	0.000778954	1.77161	0.000632338	1.75301	0.000561776	1.77046	0.000735374
1.77763	0.00107	1.77713	0.000782828	1.77561	0.000635544	1.75692	0.000564249	1.77442	0.000744299
1.78154	0.00107	1.78231	0.000786755	1.7808	0.000648862	1.76218	0.000569735	1.77827	0.000748708
1.78673	0.00107	1.78622	0.000793613	1.78467	0.000650604	1.76604	0.000572697	1.78344	0.000756656
1.79069	0.00107	1.79016	0.000794392	1.78858	0.00065152	1.76996	0.000572268	1.78739	0.000751338
1.79458	0.00107	1.79535	0.000796214	1.79376	0.000659109	1.77523	0.000575423	1.79133	0.000758801
1.79973	0.00108	1.7992	0.000802994	1.79765	0.000662079	1.77905	0.000587807	1.79653	0.000759772
1.80368	0.00108	1.80318	0.000807248	1.80161	0.000664789	1.78292	0.000589394	1.8004	0.000770715
1.80762	0.00108	1.80838	0.00081042	1.80682	0.000669888	1.78817	0.000589736	1.80434	0.000766925
1.81278	0.00108	1.81226	0.000818447	1.81069	0.000672055	1.79208	0.000600386	1.80953	0.000773228
1.81674	0.00108	1.81621	0.000820827	1.81465	0.000673003	1.79601	0.000592025	1.81346	0.000774892
1.82064	0.00109	1.82142	0.0008256	1.81985	0.000679422	1.80123	0.000604042	1.81739	0.000779797
1.82578	0.00109	1.82525	0.000828128	1.82375	0.000682599	1.80508	0.000606679	1.82256	0.000781228
1.82975	0.00109	1.82925	0.000830893	1.8277	0.000696129	1.80903	0.000608518	1.8265	0.000793311
1.83371	0.00109	1.83449	0.000840779	1.83288	0.00070234	1.81426	0.00060965	1.83038	0.0007874
1.83888	0.00109	1.83834	0.000842387	1.83675	0.000703781	1.81817	0.000624689	1.83562	0.000797388
1.84276	0.0011	1.84224	0.000844675	1.84073	0.000705792	1.82207	0.00062045	1.83955	0.000798493
1.84668	0.0011	1.84743	0.000856905	1.84592	0.00071132	1.8273	0.000631005	1.84342	0.000801128
1.85185	0.0011	1.85132	0.000858075	1.84977	0.000712352	1.83112	0.000632369	1.84861	0.000807
1.85583	0.0011	1.85529	0.000863099	1.8537	0.000715298	1.83507	0.0006389	1.85252	0.000814648
1.85972	0.00111	1.86052	0.00086468	1.8589	0.000726685	1.84033	0.000636868	1.85645	0.000809221
1.86488	0.0011	1.86432	0.000870254	1.8628	0.000728723	1.84419	0.000642924	1.86164	0.000818469
1.86886	0.00111	1.86831	0.00087359	1.86679	0.000729737	1.84809	0.000648043	1.86555	0.000819639
1.87275	0.00111	1.87349	0.000881682	1.87196	0.000734763	1.85332	0.000651138	1.86948	0.000825687
1.8779	0.00111	1.87736	0.000882869	1.87581	0.000742659	1.85722	0.000660362	1.87466	0.000830504
1.88181	0.00111	1.88131	0.000884079	1.87977	0.000744677	1.86116	0.000665302	1.87856	0.000832341
1.88572	0.00111	1.8865	0.000890016	1.88493	0.000753587	1.8664	0.000662484	1.88245	0.000833786
1.8909	0.00111	1.89037	0.000893229	1.88883	0.000759669	1.8702	0.000668208	1.88767	0.000837055
1.89489	0.00112	1.89438	0.000900182	1.89282	0.000759527	1.87414	0.000674018	1.89161	0.000838197
1.89883	0.00112	1.8996	0.000902478	1.89803	0.000762087	1.87938	0.000678471	1.89552	0.000846743
1.90398	0.00113	1.90343	0.00090367	1.90183	0.000770709	1.88321	0.000685556	1.90071	0.000858874
1.90787	0.00113	1.90736	0.000904892	1.90581	0.000772341	1.88712	0.000690197	1.90466	0.000860354
1.9118	0.00113	1.91254	0.000911699	1.91104	0.000784169	1.8924	0.000691459	1.90852	0.000861498
1.917	0.00113	1.91646	0.000919444	1.91488	0.000787256	1.89624	0.000692658	1.9137	0.000866362
1.92093	0.00113	1.9204	0.000933998	1.9188	0.000788315	1.9002	0.00069633	1.91764	0.000864199
1.92481	0.00113	1.92558	0.000935656	1.92404	0.000792753	1.90544	0.000705223	1.92156	0.000869623
1.92996	0.00113	1.92943	0.000937515	1.92792	0.000793804	1.9093	0.000711001	1.92675	0.000871168
1.93392	0.00113	1.93338	0.000938781	1.93182	0.000803833	1.91319	0.000712711	1.93064	0.000882515
1.93781	0.00113	1.93859	0.00094092	1.93699	0.000810713	1.91845	0.000713999	1.93456	0.000884066
1.94299	0.00113	1.94244	0.000946774	1.94089	0.000814617	1.92232	0.000720463	1.93976	0.000892711
1.94693	0.00113	1.94642	0.000959377	1.94484	0.000819721	1.92621	0.000726976	1.94366	0.000893895
1.95083	0.00114	1.95163	0.000968344	1.95005	0.000821831	1.93144	0.000731373	1.94758	0.000903404
1.95599	0.00114	1.95547	0.000972465	1.95393	0.000824963	1.9353	0.00074128	1.95277	0.000906409
1.95994	0.00115	1.95946	0.000970912	1.95789	0.000834619	1.93924	0.000743264	1.95665	0.000910926
1.96388	0.00116	1.96466	0.000972617	1.96308	0.000848511	1.94449	0.000750153	1.96052	0.000912118
1.96905	0.00115	1.96853	0.000973887	1.9669	0.000849605	1.94833	0.000755154	1.96575	0.00091373
1.97296	0.00115	1.97249	0.000979407	1.97093	0.000850762	1.95224	0.000757788	1.96981	0.000914981
1.9769	0.00116	1.97767	0.000977492	1.97608	0.000854783	1.95746	0.000763135	1.97359	0.000925759
1.98208	0.00115	1.98153	0.000994733	1.97996	0.000854181	1.96132	0.000768151	1.97879	0.000927378
1.98601	0.00115	1.98546	0.000996045	1.98388	0.000870342	1.96523	0.000769165	1.98273	0.000931119
1.9899	0.00115	1.99068	0.000998322	1.98909	0.000876296	1.97052	0.000770538	1.98664	0.000934478
1.99506	0.00115	1.99451	0.000995466	1.993	0.000882352	1.97442	0.000775911	1.99183	0.000943007
1.99901	0.00116	1.99852	0.0009968	1.98964	0.000849785	1.97833	0.000792578	1.99573	0.000937322
2.0029	0.00116	1.9787	0.000897902	1.98544	0.000842909	1.98352	0.000794876	1.99966	0.000938552
1.98238	0.00107	1.97463	0.000888134	1.97984	0.00078952	1.98743	0.000802902	1.99112	0.000879494
1.97817	0.00104	1.97053	0.000868496	1.97572	0.000787034	1.99134	0.000803898	1.98275	0.000871175
1.97275	0.00102	1.96512	0.000860492	1.9716	0.000777012	1.99657	0.000798352	1.9772	0.000837626
1.96873	0.00102	1.96121	0.000846064	1.96623	0.000752556	1.98088	0.000735001	1.97315	0.000836172
1.96459	0.000989818	1.95719	0.000844251	1.96226	0.00074868	1.97666	0.000723276	1.96908	0.000821586
1.95928	0.00097752	1.95179	0.000831868	1.95822	0.00074008	1.97126	0.000709703	1.96367	0.000802126
1.95537	0.000959294	1.94794	0.000808945	1.95289	0.000720529	1.96726	0.000701227	1.95971	0.000796496
1.95129	0.00094969	1.94397	0.000794122	1.949	0.00071393	1.96318	0.000681275	1.95574	0.000782423
1.94604	0.000931891	1.93865	0.000785424	1.94499	0.000701488	1.95785	0.000665727	1.95039	0.000766951
1.94213	0.000929332	1.93477	0.000779378	1.93968	0.000691736	1.95386	0.000654891	1.94647	0.000760867
1.93817	0.000912543	1.93086	0.000776098	1.93585	0.000683161	1.94993	0.000648995	1.94256	0.000751618
1.93289	0.000905783	1.92554	0.000772801	1.93187	0.000673106	1.94461	0.000631656	1.93729	0.000744057
1.92899	0.000892089	1.92166	0.000751977	1.92656	0.000659575	1.94065	0.000629049	1.93327	0.000729947
1.92504	0.000886132	1.91775	0.000739118	1.92273	0.00065629	1.93676	0.000617314	1.9294	0.000721628
1.91984	0.000869696	1.91247	0.000730506	1.91882	0.00064874	1.93149	0.000609122	1.92414	0.00070437
1.91594	0.000859191	1.90864	0.000729444	1.91352	0.000634669	1.92753	0.000607837	1.92021	0.000703227
1.91197	0.000848788	1.9047	0.000728144	1.90965	0.000627942	1.92362	0.000594563	1.91631	0.000693811
1.90675	0.000839574	1.89941	0.000710489	1.90572	0.000621003	1.91844	0.00058612	1.91104	0.000687561
1.9029	0.000822925	1.89559	0.000698142	1.90043	0.000614911	1.91449	0.000580566	1.90716	0.000681136
1.89891	0.000820942	1.89168	0.00068681	1.89662	0.000606965	1.91058	0.000576941	1.90326	0.000663616
1.8937	0.000816311	1.88635	0.000684791	1.89271	0.000597232	1.90536	0.000566853	1.89803	0.000661681
1.88984	0.000810294	1.88254	0.00068246	1.88739	0.000595796	1.9014	0.000556398	1.89408	0.000660021
1.88584	0.000798226	1.87861	0.000681531	1.88356	0.000586928	1.89751	0.000545241	1.89029	0.000650942
1.88062	0.000791578	1.8733	0.000666938	1.8796	0.000578477	1.8923	0.000542014	1.88498	0.000637823
1.87678	0.000788377	1.86942	0.000651889	1.87433	0.000577418	1.88834	0.00053815	1.881	0.000636661
1.87283	0.000780504	1.86557	0.000650912	1.87051	0.000563177	1.88446	0.000531791	1.87717	0.000627839
1.86757	0.000763455	1.86027	0.000647303	1.86658	0.000556756	1.87921	0.000528144	1.87193	0.000612565
1.86373	0.000758976	1.85641	0.000640188	1.86133	0.000552418	1.87528	0.000520367	1.86797	0.000611101
1.85978	0.000756053	1.8525	0.000639235	1.85744	0.000550135	1.87142	0.00051169	1.86411	0.000607618
1.85459	0.000745502	1.84721	0.000633931	1.85354	0.000547142	1.86623	0.000497166	1.85886	0.000597985
1.85069	0.000728465	1.8434	0.000613932	1.84827	0.000535612	1.86225	0.000496476	1.85496	0.000596178
1.84671	0.000725236	1.83947	0.000607952	1.84443	0.000534507	1.85833	0.000492506	1.85109	0.00058826
1.84153	0.000720283	1.83422	0.000600038	1.84049	0.000524122	1.85316	0.000485191	1.84583	0.000576958
1.83768	0.000716524	1.83038	0.000598379	1.83524	0.000515242	1.84923	0.000478229	1.84191	0.000568524
1.83371	0.000711656	1.82649	0.000597557	1.83143	0.000513845	1.84531	0.000471933	1.83807	0.000567492
1.8285	0.000693409	1.82115	0.000593672	1.82747	0.000509727	1.84011	0.000468854	1.83285	0.000566448
1.82461	0.000686726	1.81735	0.000574375	1.8222	0.00049938	1.83619	0.000462811	1.82893	0.000563099
1.82065	0.000685764	1.81343	0.000570644	1.81838	0.000498393	1.83232	0.000461741	1.82505	0.00054991
1.81543	0.00068344	1.80812	0.000565581	1.81442	0.000489578	1.82709	0.000459039	1.81979	0.000545737
1.81159	0.000676783	1.80426	0.000562784	1.80916	0.000488491	1.82314	0.000451384	1.81584	0.000543297
1.80764	0.000663602	1.80039	0.000556854	1.80534	0.000483424	1.81928	0.000446565	1.81198	0.000540631
1.80242	0.000660581	1.79512	0.000552364	1.80143	0.000478055	1.81404	0.000443879	1.80674	0.00053824
1.79853	0.000649327	1.79125	0.000547931	1.79613	0.000475748	1.81011	0.000440244	1.80279	0.00052996
1.79463	0.00064701	1.78736	0.000543165	1.79227	0.000469745	1.80624	0.000434828	1.79894	0.000518137
1.78943	0.000641188	1.78209	0.000543817	1.78838	0.000460916	1.80104	0.000426886	1.79372	0.000517171
1.78553	0.000634659	1.77826	0.000541323	1.78313	0.000460049	1.79707	0.000425617	1.78981	0.000514525
1.78157	0.000632937	1.77435	0.000532346	1.77929	0.000457905	1.7932	0.000414598	1.78592	0.000513807
1.77639	0.000629113	1.76907	0.000524215	1.77537	0.000457258	1.788	0.000413826	1.78067	0.000510011
1.77254	0.000618931	1.76527	0.000521464	1.7701	0.000447611	1.78406	0.000412458	1.77677	0.000506622
1.76857	0.000615052	1.76134	0.000517866	1.7663	0.000441287	1.78018	0.000407213	1.77292	0.000492548
1.76337	0.000608293	1.75603	0.00051687	1.76238	0.00042859	1.77499	0.000406452	1.7677	0.000485706
1.75948	0.000599063	1.75221	0.000508659	1.75707	0.000427765	1.77104	0.000394112	1.76378	0.000483639
1.75555	0.000595815	1.74832	0.000506351	1.75327	0.000427177	1.76718	0.000389685	1.75992	0.000482964
1.75035	0.000594691	1.74307	0.000502916	1.74934	0.000427034	1.76199	0.000388955	1.75467	0.000477555
1.74651	0.000590412	1.7392	0.000498575	1.744	0.000426205	1.75799	0.000387911	1.75073	0.000479661
1.74258	0.000582777	1.73537	0.000487825	1.74025	0.000425622	1.75418	0.000385985	1.74689	0.000476014
1.7374	0.000576551	1.73004	0.000480344	1.73634	0.000414193	1.74898	0.000385256	1.7417	0.000466511
1.73349	0.000574324	1.72615	0.000475558	1.73106	0.000406863	1.74502	0.000379005	1.73772	0.000463595
1.72954	0.00057216	1.72225	0.000476415	1.72717	0.000403893	1.74112	0.000373223	1.73386	0.000458414
1.72431	0.000566928	1.71696	0.000468875	1.72327	0.000403315	1.73595	0.00037252	1.72865	0.000455867
1.72044	0.000562953	1.71315	0.000460983	1.718	0.000402336	1.73199	0.000356724	1.7247	0.000455207
1.71644	0.00056056	1.70921	0.000459739	1.71417	0.000385641	1.72812	0.000355551	1.72083	0.000441169
1.71128	0.000556967	1.70396	0.000458847	1.71025	0.000381636	1.72291	0.000354872	1.71556	0.000437526
1.7074	0.000544571	1.70009	0.000454171	1.70497	0.000384333	1.71895	0.000354476	1.71164	0.000435229
1.70342	0.000540025	1.69621	0.000453517	1.70114	0.000379727	1.71506	0.000353848	1.70781	0.000434614
1.69821	0.000538453	1.6909	0.000452624	1.69721	0.00038323	1.70987	0.000349548	1.70256	0.000424497
1.69437	0.000537687	1.68705	0.000445677	1.69194	0.000376381	1.70592	0.000344199	1.69863	0.000427468
1.69042	0.000533147	1.6832	0.000439105	1.68812	0.000370176	1.70204	0.000342943	1.69477	0.000423273
1.68521	0.000525901	1.67796	0.000438248	1.68424	0.000367657	1.69684	0.000340446	1.68958	0.000417818
1.68136	0.000518281	1.67406	0.000428901	1.67894	0.000365786	1.69293	0.000341787	1.68556	0.000408538
1.67747	0.000521875	1.67019	0.000426532	1.67511	0.000358571	1.68903	0.00033946	1.68178	0.000407963
1.6722	0.00051651	1.66491	0.000424364	1.67121	0.000358049	1.68387	0.00033073	1.67658	0.000405711
1.66834	0.000515765	1.66105	0.000423078	1.66594	0.000357343	1.67986	0.000326157	1.67259	0.000406565
1.6644	0.000509277	1.65715	0.00042164	1.66207	0.000348344	1.67603	0.000321007	1.6687	0.000404516
1.65923	0.000495774	1.65188	0.000418608	1.65819	0.000343789	1.67084	0.000320106	1.66346	0.000403722
1.65532	0.000492777	1.64805	0.000412133	1.65292	0.000341009	1.66686	0.000319907	1.65961	0.000399024
1.65135	0.000491837	1.64413	0.000409861	1.64908	0.000339797	1.66298	0.000319164	1.65571	0.00039561
1.64616	0.000485525	1.63885	0.000408377	1.64513	0.000340007	1.65781	0.000317294	1.65044	0.000394322
1.6423	0.000488273	1.63498	0.000403945	1.63987	0.000337507	1.65385	0.00030751	1.64657	0.000387357
1.63833	0.000484088	1.63111	0.000398772	1.63604	0.000331876	1.64997	0.000309029	1.6427	0.000376011
1.63312	0.000474239	1.62582	0.000396606	1.63211	0.000323987	1.64475	0.00030135	1.63745	0.000374526
1.62925	0.000471056	1.62199	0.000386079	1.62685	0.000323991	1.64082	0.000303432	1.63352	0.000373325
1.62536	0.000471825	1.61809	0.000385506	1.62304	0.00032037	1.63695	0.000300462	1.62965	0.000373418
1.62011	0.000469419	1.61282	0.000383724	1.61911	0.000323036	1.63174	0.000298663	1.62443	0.000365142
1.61627	0.000470193	1.60895	0.000381004	1.61381	0.000317926	1.62776	0.000292582	1.62052	0.000364305
1.61233	0.000468025	1.60508	0.000380439	1.61002	0.000315948	1.62393	0.000285229	1.61672	0.000359731
1.60712	0.0004577	1.59985	0.000376017	1.60609	0.000305876	1.61875	0.000283675	1.61147	0.000359009
1.60322	0.000454631	1.59597	0.000371619	1.60088	0.000306499	1.6148	0.000284237	1.6075	0.000357053
1.59934	0.000445887	1.59208	0.000364593	1.597	0.000301171	1.61095	0.00028198	1.60361	0.000357929
1.59415	0.000443409	1.58678	0.000363118	1.59312	0.000305406	1.60573	0.00028325	1.59841	0.000352929
1.59023	0.000442737	1.58296	0.000362064	1.58784	0.000297617	1.60174	0.000280604	1.59454	0.000342876
1.58626	0.000441926	1.57902	0.000361512	1.58396	0.00029508	1.59787	0.000272538	1.59063	0.000339572
1.58106	0.00043538	1.57374	0.000360772	1.58007	0.000291085	1.59271	0.000270066	1.58539	0.000338885
1.57723	0.000432758	1.56991	0.00034819	1.57477	0.000291819	1.58878	0.000268912	1.58147	0.000336952
1.57324	0.000434061	1.56608	0.000347124	1.571	0.000290061	1.58486	0.000265751	1.57764	0.000337869
1.56809	0.000431224	1.56075	0.000346949	1.56709	0.000289621	1.57967	0.000264887	1.57239	0.000335766
1.56421	0.000432537	1.55686	0.000345877	1.56177	0.000285339	1.57575	0.000260525	1.56847	0.000325112
1.56022	0.000418274	1.55301	0.000342054	1.55795	0.000276461	1.57191	0.000255978	1.56461	0.000321361
1.55503	0.000414702	1.54771	0.000341344	1.55402	0.00027102	1.56672	0.000255461	1.55938	0.000320706
1.55116	0.000408637	1.54386	0.00032623	1.54874	0.000274246	1.56272	0.00025629	1.5554	0.000311059
1.54726	0.000406717	1.54002	0.000323303	1.54492	0.000270054	1.55883	0.000251064	1.55156	0.000310591
1.54202	0.000404042	1.53473	0.000322631	1.54099	0.000269228	1.55363	0.000250554	1.54636	0.000309958
1.53813	0.000405259	1.53082	0.00031949	1.53572	0.000267732	1.54966	0.000247009	1.54237	0.000311199
1.53421	0.000401571	1.52691	0.000318996	1.53183	0.000262395	1.54583	0.000242564	1.53854	0.00031073
1.52901	0.000398796	1.52162	0.000315644	1.52797	0.000254324	1.54061	0.000242066	1.53329	0.000310087
1.52508	0.000389751	1.5178	0.000309744	1.52267	0.000254519	1.53662	0.000242167	1.5294	0.000304322
1.52112	0.000389141	1.51388	0.000309262	1.51882	0.000253404	1.53276	0.000241319	1.52549	0.000302427
1.51592	0.00038546	1.50862	0.000309032	1.51491	0.000253737	1.52759	0.000237393	1.52026	0.000295763
1.51207	0.000384954	1.50479	0.000308145	1.50965	0.000252481	1.52362	0.000228541	1.51632	0.0002953
1.50812	0.000384265	1.50095	0.000308087	1.50581	0.000245248	1.51972	0.000224697	1.5125	0.000290309
1.50292	0.000376973	1.49563	0.000307432	1.50192	0.000241384	1.51453	0.000224234	1.50726	0.000292148
1.49907	0.000370409	1.49178	0.000292983	1.49666	0.000240876	1.51058	0.000221084	1.50336	0.000289253
1.49513	0.000368607	1.48789	0.000292526	1.49283	0.000239981	1.50674	0.000220189	1.49953	0.000288811
1.48991	0.000366254	1.48262	0.000293252	1.48889	0.000239603	1.50155	0.000217952	1.49426	0.000287102
1.48605	0.000365686	1.47875	0.000291452	1.48364	0.000238788	1.49756	0.000216395	1.49031	0.000285661
1.48216	0.000365114	1.47494	0.000292344	1.47983	0.000233553	1.49372	0.000212562	1.48644	0.000281674
1.47692	0.000356273	1.46966	0.000291721	1.47591	0.00023304	1.48853	0.00021212	1.48125	0.000277443
1.47305	0.000350852	1.46576	0.000283965	1.47065	0.000230301	1.48455	0.000211781	1.47726	0.000265121
1.46914	0.000350149	1.46186	0.000282971	1.4668	0.00022755	1.48072	0.000210771	1.47343	0.000263823
1.46392	0.00034841	1.45658	0.000282364	1.46289	0.000223682	1.47552	0.000205996	1.46824	0.000262887
1.46004	0.000347861	1.45273	0.000279855	1.45762	0.00021835	1.47156	0.000202697	1.46429	0.000262849
1.45607	0.0003473	1.44879	0.000279405	1.45377	0.000217262	1.46768	0.000198844	1.46041	0.00026161
1.45086	0.000340911	1.44355	0.000277429	1.44986	0.000216916	1.46249	0.000198127	1.45516	0.000261052
1.44703	0.000337063	1.4397	0.000266964	1.44459	0.000208171	1.45858	0.00019201	1.45123	0.000259232
1.44306	0.000335138	1.43583	0.000265235	1.44075	0.000206971	1.45468	0.000195329	1.44743	0.00025883
1.43785	0.000329465	1.43053	0.000264657	1.43683	0.000202895	1.44947	0.000191299	1.44217	0.000251763
1.43398	0.000328879	1.42669	0.000263835	1.43155	0.000202456	1.44555	0.000190992	1.43826	0.00025136
1.43003	0.000328346	1.42279	0.000263815	1.42773	0.000201371	1.44169	0.000189026	1.43438	0.000244232
1.42481	0.000324597	1.41753	0.000262839	1.42381	0.000199798	1.43649	0.000185867	1.42914	0.000245802
1.42097	0.000319175	1.41367	0.000250141	1.41855	0.000194659	1.43249	0.000180899	1.4252	0.000243311
1.41706	0.000318221	1.4098	0.000249211	1.41473	0.000192597	1.42864	0.00017691	1.42138	0.000242927
1.41182	0.000317968	1.4045	0.000248663	1.41081	0.000192285	1.42342	0.000173858	1.41616	0.000242063
1.40793	0.000309953	1.40063	0.000248198	1.40551	0.000192153	1.41948	0.000173575	1.41219	0.00023734
1.40402	0.000309318	1.39671	0.000247857	1.40162	0.000191842	1.41561	0.000170084	1.40833	0.000232966
1.39881	0.000306827	1.39142	0.000244651	1.39774	0.000187655	1.41042	0.000169106	1.40309	0.000232059
1.39488	0.00030339	1.38761	0.000244261	1.39248	0.000184008	1.40645	0.000168795	1.39919	0.000226028
1.39091	0.000299085	1.38374	0.000237437	1.38866	0.000180679	1.40258	0.000166162	1.39527	0.000225659
1.38575	0.00029844	1.37845	0.000239547	1.38472	0.000177046	1.39736	0.000164922	1.39004	0.000225166
1.38194	0.000292845	1.37461	0.000234442	1.3795	0.000175543	1.39345	0.000165197	1.38613	0.000219187
1.37795	0.000296274	1.37073	0.000234059	1.37564	0.000173924	1.38958	0.000161027	1.38236	0.00021884
1.37275	0.000289999	1.36542	0.00023282	1.37175	0.00017321	1.38439	0.000160678	1.37706	0.000218354
1.3689	0.000290671	1.36161	0.000222966	1.36645	0.000170661	1.38044	0.000158565	1.37314	0.000217539
1.36491	0.000281966	1.35772	0.000222186	1.36263	0.000161486	1.37656	0.000155299	1.36929	0.000209222
1.3597	0.000281671	1.35241	0.000222098	1.35873	0.00016122	1.37135	0.000151584	1.36406	0.000207451
1.35586	0.000278092	1.34849	0.000221316	1.35342	0.000161646	1.36739	0.0001547	1.36011	0.000203526
1.35192	0.000280164	1.34464	0.000220954	1.34956	0.000160593	1.36351	0.000150778	1.35625	0.000201961
1.34668	0.000275842	1.33938	0.000215053	1.34571	0.000161117	1.35832	0.000151568	1.35101	0.000202722
1.34277	0.000275381	1.33549	0.000213837	1.3404	0.000160752	1.35436	0.000148297	1.34705	0.00020238
1.33888	0.000274743	1.33159	0.000206999	1.33653	0.00015537	1.35051	0.000143848	1.34317	0.000200139
1.33366	0.000263887	1.32632	0.00021278	1.33263	0.000150517	1.34532	0.000141685	1.33798	0.000199696
1.32979	0.000263384	1.32255	0.000206196	1.3274	0.000150179	1.34134	0.000141829	1.33409	0.000199363
1.32581	0.000262884	1.31857	0.000210221	1.32352	0.000148834	1.33742	0.000141152	1.33019	0.000198096
1.32062	0.00026091	1.31331	0.000205375	1.31958	0.000148581	1.33227	0.000140293	1.32496	0.000187236
1.31678	0.000257938	1.30948	0.000197389	1.31432	0.000147037	1.32835	0.00013577	1.32101	0.000186681
1.3128	0.000256698	1.30559	0.000194434	1.31053	0.000139946	1.32444	0.000130904	1.31717	0.000179048
1.30762	0.000252892	1.3003	0.000196604	1.30661	0.000138995	1.3192	0.0001286	1.31195	0.000178645
1.30374	0.000252436	1.29646	0.000193664	1.30132	0.000138677	1.3153	0.000128384	1.30801	0.00017834
1.29975	0.000249322	1.29259	0.000194097	1.29751	0.000137756	1.31145	0.00012817	1.30413	0.000184239
1.29458	0.000245654	1.28733	0.000192894	1.29355	0.000138208	1.30622	0.000127881	1.29888	0.000183819
1.29076	0.000247542	1.28345	0.000185292	1.28833	0.000137205	1.30224	0.00012766	1.29497	0.000183506
1.28685	0.000243603	1.2796	0.000182126	1.28453	0.000134686	1.29839	0.000120532	1.29115	0.000175399
1.28164	0.000245438	1.27433	0.000181125	1.28063	0.000129628	1.29321	0.000120182	1.28593	0.000170905
1.27773	0.000236394	1.27043	0.000180302	1.27532	0.000134143	1.28922	0.000119607	1.28199	0.000166989
1.27384	0.000234235	1.26654	0.000180505	1.27147	0.000129107	1.28543	0.000114055	1.27814	0.000166708
1.26863	0.000233039	1.26128	0.00017551	1.26758	0.000133687	1.28025	0.000109529	1.27293	0.0001663
1.26472	0.000232637	1.2575	0.000171739	1.26233	0.000128588	1.27627	0.000112253	1.269	0.000163444
1.26076	0.000232025	1.25353	0.000171437	1.25849	0.000119115	1.27238	0.00010915	1.26512	0.000163165
1.25558	0.00022	1.24821	0.000171033	1.25457	0.000118847	1.26721	0.000111806	1.25985	0.000168288
1.25172	0.000219624	1.2444	0.000169047	1.24926	0.000118628	1.26325	0.000108712	1.25597	0.000162505
1.24769	0.000222659	1.24048	0.000170444	1.24544	0.000113378	1.2594	0.00010276	1.25212	0.000162228
1.24251	0.000218595	1.23518	0.000168352	1.24153	0.00011822	1.25419	0.00010109	1.24683	0.000150592
1.23867	0.000221766	1.23138	0.000162387	1.23623	0.000110807	1.25021	9.9759e-05	1.24289	0.000150328
1.23467	0.00022137	1.22749	0.000159125	1.23244	0.000109265	1.24633	9.84848e-05	1.23904	0.000147994
1.22946	0.000211833	1.2222	0.000158747	1.22847	0.000107348	1.24114	9.93566e-05	1.23381	0.000147648
1.22563	0.000210201	1.2183	0.000157159	1.2232	0.000108813	1.23714	9.80817e-05	1.22987	0.000144399
1.2217	0.00021023	1.21445	0.000154451	1.21936	0.000106909	1.23332	9.38192e-05	1.22603	0.00014415
1.21647	0.000209335	1.2092	0.000150066	1.21547	0.000108435	1.2281	9.21752e-05	1.22084	0.000142116
1.21258	0.00020548	1.20528	0.0001498	1.21016	0.000106466	1.22417	9.34349e-05	1.21683	0.000140623
1.20869	0.000204461	1.20142	0.000145792	1.2063	0.000100615	1.22031	9.18527e-05	1.21299	0.000140316
1.20348	0.000202749	1.19617	0.000145445	1.20242	9.60188e-05	1.21514	9.02362e-05	1.20779	0.000139399
1.19956	0.000199999	1.19234	0.000142688	1.1972	0.0001002	1.21113	8.55506e-05	1.20385	0.000136905
1.1956	0.000198378	1.18841	0.000142432	1.19332	9.56221e-05	1.20724	8.99144e-05	1.19995	0.000129765
1.19041	0.000197543	1.18315	0.000139284	1.18941	9.54513e-05	1.20205	8.2474e-05	1.19472	0.000129294
1.18659	0.000197199	1.1793	0.000140034	1.18415	9.28839e-05	1.19813	8.39021e-05	1.19083	0.000129227
1.18264	0.000189466	1.17537	0.0001366	1.18035	9.27223e-05	1.19421	8.21805e-05	1.18698	0.000126952
1.17743	0.000188763	1.17009	0.000136268	1.17641	9.03526e-05	1.18903	7.93053e-05	1.18178	0.000123211
1.17354	0.000186711	1.16625	0.000135556	1.17116	9.01345e-05	1.18508	7.50409e-05	1.17783	0.00012202
1.16957	0.000186371	1.16235	0.000135312	1.16732	8.73301e-05	1.18126	7.1369e-05	1.17393	0.000121802
1.16436	0.000185856	1.15709	0.000128618	1.16334	8.71465e-05	1.17603	6.8261e-05	1.1687	0.000115586
1.16053	0.000182737	1.15321	0.000127827	1.15808	8.28587e-05	1.17203	6.7537e-05	1.16477	0.000115377
1.15658	0.000180596	1.14938	0.000124206	1.15426	7.80617e-05	1.16822	6.72201e-05	1.16092	0.00011371
1.15139	0.000174785	1.14406	0.000127283	1.15036	7.37047e-05	1.16299	6.65309e-05	1.15572	0.000114894
1.14751	0.000174468	1.14019	0.000123675	1.14506	7.77285e-05	1.15904	6.45539e-05	1.15178	0.000110671
1.14358	0.000170995	1.1363	0.000126547	1.14122	7.33915e-05	1.1552	6.11394e-05	1.14792	0.000115306
1.13837	0.000170183	1.13105	0.000118959	1.13734	7.74489e-05	1.15002	6.09925e-05	1.14268	0.000110203
1.13445	0.000168955	1.12721	0.000113561	1.13209	7.22168e-05	1.14601	6.10982e-05	1.13873	0.000107181
1.13052	0.000168644	1.12329	0.000113133	1.12828	6.79247e-05	1.14214	6.0769e-05	1.13488	0.00010596
1.12532	0.000167059	1.11798	0.000113068	1.12433	6.65116e-05	1.13695	6.06216e-05	1.12963	9.95985e-05
1.12145	0.000166754	1.11415	0.000112646	1.11903	6.59907e-05	1.13303	5.54835e-05	1.12574	9.60095e-05
1.1175	0.000162479	1.11026	0.000112656	1.11521	6.51267e-05	1.12913	5.40176e-05	1.12187	9.58347e-05
1.11231	0.000157664	1.10494	0.000111275	1.11128	6.33648e-05	1.12392	5.20321e-05	1.11662	9.55976e-05
1.10842	0.000151938	1.10113	0.000103085	1.10598	6.28032e-05	1.11995	5.12747e-05	1.11267	9.74142e-05
1.10446	0.000157078	1.09723	0.000102374	1.10215	6.06462e-05	1.11609	4.91182e-05	1.10882	9.95203e-05
1.09927	0.000151279	1.09196	0.000102635	1.09824	5.72955e-05	1.1109	4.88349e-05	1.10357	9.92725e-05
1.09541	0.000152079	1.08808	0.000101927	1.09295	5.7151e-05	1.10691	4.88356e-05	1.09967	9.68147e-05
1.09146	0.000150716	1.08424	9.77101e-05	1.08913	5.51311e-05	1.10304	4.47967e-05	1.09582	9.40434e-05
1.08623	0.000143965	1.07896	9.5059e-05	1.08523	5.33858e-05	1.09789	3.8634e-05	1.09059	8.37484e-05
1.08235	0.000143426	1.07505	9.44954e-05	1.07997	5.17984e-05	1.09394	3.85612e-05	1.08662	8.35894e-05
1.07845	0.000143428	1.07118	9.43191e-05	1.07613	5.04017e-05	1.09011	3.82399e-05	1.08275	8.10935e-05
1.07323	0.000142799	1.06587	9.40774e-05	1.07221	5.03066e-05	1.08486	3.81437e-05	1.07754	8.32256e-05
1.06934	0.000137848	1.06201	9.12888e-05	1.06695	5.01791e-05	1.08089	3.65883e-05	1.07361	8.74392e-05
1.06537	0.000135623	1.05816	9.11182e-05	1.06308	4.61527e-05	1.07703	3.6079e-05	1.06973	8.72755e-05
1.06016	0.000137236	1.05286	8.99674e-05	1.05913	4.70346e-05	1.07183	3.6429e-05	1.06444	8.20518e-05
1.05633	0.000132344	1.049	8.57047e-05	1.05389	3.91292e-05	1.06789	3.63599e-05	1.06054	8.18968e-05
1.05239	0.000127576	1.04513	8.28418e-05	1.0501	3.87524e-05	1.06392	3.11688e-05	1.05672	7.15284e-05
1.04715	0.00012712	1.03985	8.2628e-05	1.04614	3.49531e-05	1.05877	2.89298e-05	1.05147	7.09846e-05
1.04329	0.000127011	1.036	7.98363e-05	1.04087	3.48631e-05	1.05481	2.82948e-05	1.04755	7.0596e-05
1.03934	0.000120628	1.03212	7.81956e-05	1.03703	3.30063e-05	1.05098	2.4147e-05	1.04368	7.0715e-05
1.03412	0.000123516	1.02681	7.62701e-05	1.03308	3.29422e-05	1.04577	2.81703e-05	1.03846	7.02826e-05
1.03028	0.000120092	1.02297	7.32935e-05	1.0278	3.46398e-05	1.04183	2.81161e-05	1.03453	7.01471e-05
1.02634	0.000120991	1.0191	7.31536e-05	1.024	2.94572e-05	1.03796	2.19413e-05	1.03068	6.62042e-05
1.02113	0.000117223	1.01384	7.2963e-05	1.02011	2.91294e-05	1.03274	2.08015e-05	1.02546	6.43098e-05
1.0172	0.000120445	1.00996	7.20656e-05	1.01487	3.07685e-05	1.02878	2.18424e-05	1.02149	5.71837e-05
1.0133	0.000110391	1.00606	7.04971e-05	1.01098	2.89977e-05	1.02493	1.64083e-05	1.01762	5.70742e-05
1.00812	0.000109298	1.0008	6.64441e-05	1.00711	2.75536e-05	1.01972	2.17449e-05	1.01237	5.69257e-05
1.00425	0.000106364	0.99696	6.44776e-05	1.00184	2.73835e-05	1.01575	1.6334e-05	1.00849	5.69487e-05
1.00029	0.000106154	0.99303	6.31282e-05	0.99801	2.23907e-05	1.01188	1.3099e-05	1.00466	5.68401e-05
0.9951	0.000104971	0.98776	6.29613e-05	0.99408	2.23466e-05	1.00672	9.62842e-06	0.99938	5.66904e-05
0.99123	0.000105673	0.98394	6.22609e-05	0.98882	2.22877e-05	1.00279	9.60954e-06	0.99549	5.50123e-05
0.98725	0.000103085	0.98005	5.82264e-05	0.98499	1.48145e-05	0.99889	8.0753e-06	0.99162	5.49056e-05
0.98208	0.000102397	0.97479	5.75286e-05	0.98106	1.47851e-05	0.99367	9.56577e-06	0.98637	5.41858e-05
0.97822	0.000101307	0.97094	5.74163e-05	0.97575	1.77847e-05	0.98975	2.97786e-06	0.98246	4.89241e-05
0.97429	0.000101994	0.96706	5.78443e-05	0.97198	1.47174e-05	0.98591	6.17845e-06	0.97862	4.66929e-05
0.96908	0.000101038	0.96174	5.7688e-05	0.96806	1.77155e-05	0.9807	3.72137e-06	0.97341	4.65699e-05
0.96523	0.00010084	0.95793	5.70373e-05	0.96275	1.76677e-05	0.97672	3.71391e-06	0.96944	4.20145e-05
0.9613	9.0897e-05	0.95403	5.01006e-05	0.95894	1.51822e-05	0.97291	3.45099e-06	0.96564	4.56266e-05
0.95602	9.25664e-05	0.94876	4.99655e-05	0.95512	4.42821e-06	0.96772	3.69699e-06	0.96039	4.55048e-05
0.95216	8.53105e-05	0.94488	4.31467e-05	0.9498	9.40644e-06	0.96372	3.68948e-06	0.95641	4.17365e-05
0.94825	8.48806e-05	0.94099	4.6701e-05	0.94592	4.40737e-06	0.95985	3.42815e-06	0.95258	3.83467e-05
0.94303	8.45394e-05	0.93567	4.65731e-05	0.942	4.3985e-06	0.95474	-4.43482e-06	0.94732	3.14882e-05
0.93913	8.16625e-05	0.93184	4.06716e-05	0.93675	4.38662e-06	0.95071	6.26669e-06	0.94341	3.03222e-05
0.93517	8.09596e-05	0.92795	3.64225e-05	0.93293	3.82502e-06	0.94678	-7.97838e-06	0.93954	3.02619e-05
0.92998	7.8946e-05	0.92269	3.63231e-05	0.92896	-8.78375e-07	0.94164	-7.95731e-06	0.93429	3.018e-05
0.92616	7.67348e-05	0.91884	3.48829e-05	0.92372	3.05786e-06	0.93768	-2.86744e-06	0.93038	2.93927e-05
0.92219	7.50491e-05	0.91498	3.61775e-05	0.91991	-8.74257e-07	0.93378	2.13113e-07	0.92653	2.93341e-05
0.91701	7.39166e-05	0.90967	3.40176e-05	0.91597	9.01748e-07	0.92861	-2.85403e-06	0.92133	2.92549e-05
0.91314	7.27963e-05	0.90585	2.65023e-05	0.9107	-8.70059e-07	0.92467	2.1211e-07	0.91741	2.77066e-05
0.90919	7.09017e-05	0.90195	2.64481e-05	0.90687	-5.54423e-06	0.92082	-2.8425e-06	0.91356	2.07916e-05
0.90399	6.49339e-05	0.8967	2.83864e-05	0.90294	-1.01144e-05	0.91561	2.11111e-07	0.90833	2.00945e-05
0.90013	6.47669e-05	0.89285	2.1764e-05	0.89773	-5.51764e-06	0.91165	2.63749e-07	0.90439	1.88519e-05
0.89622	6.44314e-05	0.88898	2.8271e-05	0.89388	-1.00662e-05	0.9078	7.81388e-07	0.90055	1.8611e-05
0.89099	6.3407e-05	0.88367	2.81914e-05	0.88999	-5.49515e-06	0.90257	6.44305e-07	0.89531	1.85597e-05
0.88712	6.32773e-05	0.8798	1.98835e-05	0.88468	-1.06955e-05	0.89863	6.4297e-07	0.89137	1.84781e-05
0.88317	6.31451e-05	0.87588	1.98421e-05	0.88083	-7.10463e-06	0.89482	2.61427e-07	0.88746	1.48104e-05
0.87798	6.07817e-05	0.8706	2.07309e-05	0.87692	-1.06514e-05	0.88963	-4.36471e-07	0.88223	1.47452e-05
0.87407	5.94859e-05	0.86676	1.6654e-05	0.87167	-7.07005e-06	0.88562	-4.35546e-07	0.87837	1.19437e-05
0.87008	5.67114e-05	0.86285	2.0645e-05	0.86781	-1.31131e-05	0.88171	-5.10643e-07	0.87447	1.05603e-05
0.86487	5.30397e-05	0.85758	2.05865e-05	0.86387	-7.04057e-06	0.87655	-5.09244e-07	0.86921	7.0038e-06
0.86107	5.03832e-05	0.85375	1.4087e-05	0.85861	-1.30485e-05	0.87261	8.33066e-07	0.86528	6.0217e-06
0.85708	5.11851e-05	0.84984	1.30625e-05	0.85478	-9.26872e-06	0.86872	8.31334e-07	0.86145	2.34418e-06
0.85187	5.0134e-05	0.84457	1.06477e-05	0.85084	-9.24902e-06	0.8635	-1.53148e-06	0.85622	2.15242e-06
0.84799	4.85229e-05	0.84074	8.3096e-06	0.84555	-9.00468e-06	0.85955	7.35442e-07	0.85226	1.40595e-06
0.84405	4.70835e-05	0.83685	1.06031e-05	0.84177	-9.2037e-06	0.85569	-3.4162e-06	0.8484	2.14335e-06
0.83884	4.65852e-05	0.8316	7.16863e-06	0.83784	-8.96707e-06	0.85049	-3.40663e-06	0.84318	1.39906e-06
0.83501	4.40721e-05	0.82772	3.82894e-06	0.83256	-8.94128e-06	0.84651	-2.1472e-06	0.83926	-6.99507e-07
0.8311	3.86927e-05	0.82382	-1.24156e-06	0.82876	-7.66157e-06	0.84265	-1.23059e-07	0.83544	-2.20119e-06
0.82589	3.64464e-05	0.81855	3.80974e-06	0.82488	-9.99324e-06	0.83746	-1.22712e-07	0.8302	-2.1949e-06
0.82199	3.63685e-05	0.81468	-1.23534e-06	0.8196	-7.62318e-06	0.83352	-1.22449e-07	0.82624	-2.87812e-06
0.81805	3.3024e-05	0.81079	3.79347e-06	0.81573	-9.94311e-06	0.82967	-2.12762e-06	0.82235	-3.98116e-06
0.81285	3.4259e-05	0.80552	-1.2291e-06	0.81184	-7.59068e-06	0.82449	-1.21846e-07	0.81716	-6.0893e-06
0.80897	2.91957e-05	0.8017	-5.21532e-06	0.80656	-9.12492e-06	0.82053	9.9748e-07	0.81325	-4.29015e-06
0.80502	2.71314e-05	0.7978	-5.46975e-06	0.80272	-9.10553e-06	0.81661	-2.32552e-06	0.80939	-5.5727e-06
0.79984	2.69042e-05	0.7925	-5.18868e-06	0.79883	-1.10546e-05	0.81148	-2.31896e-06	0.80415	-4.26862e-06
0.79597	2.69954e-05	0.78866	-5.44192e-06	0.79354	-9.05917e-06	0.80754	-1.35847e-06	0.80022	-5.54446e-06
0.79202	2.67873e-05	0.78476	-5.16629e-06	0.78971	-1.09986e-05	0.80364	-2.30892e-06	0.79639	-5.53267e-06
0.78681	2.28985e-05	0.77948	-8.26256e-06	0.78579	-1.09745e-05	0.79843	-2.30225e-06	0.79112	-1.38301e-05
0.78293	1.82774e-05	0.77566	-8.24485e-06	0.7805	-1.00229e-05	0.79449	-1.34867e-06	0.78719	-1.47511e-05
0.77898	1.8237e-05	0.7718	-9.2791e-06	0.77667	-3.82179e-06	0.79063	7.41185e-07	0.78334	-1.60993e-05
0.77376	1.7034e-05	0.76648	-8.20222e-06	0.77273	-9.28004e-06	0.7854	2.57333e-06	0.77808	-1.85456e-05
0.76992	1.69971e-05	0.76257	-9.23078e-06	0.76747	-4.94209e-06	0.78143	2.74503e-06	0.77415	-1.85046e-05
0.76597	1.62035e-05	0.75871	-9.21055e-06	0.76364	-9.23244e-06	0.77755	2.56202e-06	0.7703	-1.78186e-05
0.76076	1.69092e-05	0.75343	-1.08741e-05	0.75978	-4.92058e-06	0.77236	2.73104e-06	0.76507	-1.84099e-05
0.75685	1.09817e-05	0.74956	-1.12407e-05	0.75448	-9.18451e-06	0.76841	2.72496e-06	0.76112	-1.77262e-05
0.75296	1.23558e-05	0.74565	-1.12156e-05	0.75059	-4.8949e-06	0.76455	-6.12381e-08	0.75726	-1.76873e-05
0.74773	1.09246e-05	0.74036	-1.00084e-05	0.74667	-1.09758e-05	0.75938	-2.22262e-06	0.75204	-2.1558e-05
0.74384	9.87805e-06	0.73658	-1.11573e-05	0.74147	-2.15409e-06	0.75538	-6.09198e-08	0.74811	-2.57215e-05
0.73986	8.24531e-06	0.7326	-9.9638e-06	0.73757	-1.09186e-05	0.75152	-2.21269e-06	0.74424	-2.56646e-05
0.73466	5.94551e-06	0.72737	-9.93372e-06	0.73365	-2.14442e-06	0.74631	-2.20612e-06	0.73898	-2.56969e-05
0.73082	4.86583e-06	0.72351	-1.24918e-05	0.72838	-9.63124e-06	0.74241	-2.20119e-06	0.73509	-2.55299e-05
0.72684	8.18343e-07	0.71967	-1.24639e-05	0.72457	-7.74258e-06	0.73846	7.48862e-07	0.73124	-2.48717e-05
0.72164	-3.5894e-07	0.71438	-9.56874e-06	0.72064	-9.58807e-06	0.73327	-3.0009e-06	0.72601	-2.32392e-05
0.71779	-3.58138e-07	0.71055	-1.23978e-05	0.71539	-7.70137e-06	0.72935	7.44939e-07	0.72205	-1.98656e-05
0.7139	-3.53849e-06	0.70662	-9.52544e-06	0.71156	-9.53749e-06	0.72548	-2.98741e-06	0.71818	-1.85448e-05
0.70866	-3.52768e-06	0.70135	-8.0007e-06	0.70767	-7.66672e-06	0.72028	3.30238e-06	0.71297	-1.97608e-05
0.7048	-7.21646e-06	0.69743	-6.23665e-06	0.70237	-7.96324e-06	0.7163	-3.49804e-06	0.70904	-1.97155e-05
0.70086	-1.05992e-05	0.6936	-7.96426e-06	0.69853	-3.20972e-06	0.71247	7.09399e-07	0.70521	-2.42793e-05
0.69564	-1.20775e-05	0.68835	-4.80847e-06	0.69461	-7.92692e-06	0.70725	-1.4472e-06	0.69997	-2.76521e-05
0.69175	-1.20498e-05	0.68447	-7.92132e-06	0.68936	-6.08327e-06	0.70331	7.05604e-07	0.69602	-2.75878e-05
0.68783	-1.27766e-05	0.68058	-4.78633e-06	0.68549	-7.88428e-06	0.69942	-1.44056e-06	0.69213	-2.40931e-05
0.68267	-1.49796e-05	0.67529	-8.77924e-06	0.6816	-6.05534e-06	0.69427	7.0186e-07	0.68694	-2.03462e-05
0.67873	-1.55888e-05	0.67146	-7.02186e-06	0.67633	-6.03637e-06	0.69028	-1.43281e-06	0.68305	-1.98305e-05
0.67478	-1.49093e-05	0.6675	-9.80146e-06	0.67249	-6.02254e-06	0.68644	-1.13239e-06	0.67913	-1.97843e-05
0.66956	-1.48629e-05	0.66228	-9.77077e-06	0.66853	-5.59403e-06	0.68122	-2.48133e-06	0.67383	-1.97219e-05
0.6657	-1.23506e-05	0.65846	-1.04631e-05	0.6633	-5.5765e-06	0.67728	-1.12624e-06	0.66996	-2.1706e-05
0.66176	-1.23214e-05	0.65458	-9.7255e-06	0.65949	-6.19072e-06	0.67335	-1.82907e-06	0.66613	-2.16562e-05
0.65658	-1.2283e-05	0.64929	-1.04052e-05	0.65557	-6.1761e-06	0.66812	-1.12009e-06	0.66091	-2.50694e-05
0.65273	-1.29992e-05	0.64542	-1.03808e-05	0.65029	-8.33264e-06	0.66425	-1.81913e-06	0.65696	-2.1537e-05
0.64877	-1.41586e-05	0.64153	-7.77965e-06	0.64649	-1.0129e-05	0.66039	-1.8149e-06	0.65311	-2.3395e-05
0.64355	-1.41138e-05	0.63624	-6.41862e-06	0.64255	-8.29352e-06	0.65521	-1.80924e-06	0.6479	-2.12955e-05
0.63969	-1.40807e-05	0.63239	-7.73633e-06	0.63726	-5.59052e-06	0.65122	-1.21823e-06	0.64394	-2.32652e-05
0.63579	-1.42721e-05	0.62857	-6.38854e-06	0.63345	-8.24761e-06	0.64738	-3.32706e-06	0.64015	-1.82818e-05
0.63058	-1.42266e-05	0.6233	-6.36787e-06	0.62958	-5.56431e-06	0.6422	-1.21157e-06	0.63489	-2.31371e-05
0.62668	-1.52546e-05	0.61944	-4.63989e-06	0.62431	-5.54629e-06	0.63821	-1.20863e-06	0.63095	-2.18149e-05
0.6228	-1.52182e-05	0.61551	-1.04414e-05	0.62046	-7.25661e-06	0.63438	-2.28252e-06	0.62709	-2.17633e-05
0.6176	-1.54739e-05	0.61026	-4.94576e-06	0.61656	-7.60286e-06	0.62922	-2.27531e-06	0.62188	-2.16537e-05
0.61371	-1.51329e-05	0.60642	-1.03827e-05	0.61131	-7.57816e-06	0.62523	-1.41328e-06	0.61799	-2.16416e-05
0.60973	-1.50957e-05	0.60253	-4.92204e-06	0.60748	-9.31211e-06	0.62133	-1.4099e-06	0.61413	-2.15502e-05
0.60457	-1.53492e-05	0.59725	-1.03234e-05	0.60356	-7.54175e-06	0.61618	-1.40541e-06	0.60885	-1.84281e-05
0.60067	-1.5312e-05	0.59338	-5.78018e-06	0.59826	-7.51682e-06	0.61227	-1.40201e-06	0.60497	-1.83836e-05
0.59667	-1.55753e-05	0.58949	-6.63502e-06	0.59442	-8.44434e-06	0.60833	-1.27021e-06	0.60109	-2.16786e-05
0.59149	-1.55248e-05	0.58418	-5.7468e-06	0.59049	-6.69239e-06	0.60314	-1.26611e-06	0.59582	-1.96283e-05
0.58763	-1.37908e-05	0.58031	-6.5967e-06	0.5852	-6.67011e-06	0.5992	-1.45467e-06	0.59187	-2.15538e-05
0.58368	-1.2278e-05	0.57645	-5.71874e-06	0.58139	-8.37535e-06	0.5953	-1.25993e-06	0.58804	-2.15019e-05
0.57845	-1.37111e-05	0.57115	-2.77064e-06	0.57745	-8.35447e-06	0.59009	-8.60257e-07	0.58281	-2.10814e-05
0.57462	-1.36778e-05	0.56725	-2.76378e-06	0.57213	-5.28567e-06	0.58614	4.6401e-08	0.57886	-2.07604e-05
0.57065	-1.38192e-05	0.56344	-4.41713e-06	0.56835	-8.93445e-06	0.58231	-8.56048e-07	0.57499	-2.07095e-05
0.56544	-1.37734e-05	0.55815	-4.40218e-06	0.56443	-6.55307e-06	0.57708	4.61362e-08	0.56977	-1.96176e-05
0.56157	-1.42216e-05	0.55429	-4.99013e-06	0.55915	-6.53094e-06	0.5731	-8.51065e-07	0.56582	-1.95682e-05
0.55765	-1.41858e-05	0.55037	-4.97753e-06	0.55529	-8.11843e-06	0.56926	1.36249e-06	0.56197	-1.79445e-05
0.55246	-1.42483e-05	0.5451	-7.51165e-06	0.55141	-8.09819e-06	0.56406	-2.79831e-06	0.55673	-1.94546e-05
0.54855	-1.11855e-05	0.54128	-7.4931e-06	0.54615	-6.47651e-06	0.56009	1.35453e-06	0.55283	-1.94059e-05
0.54459	-1.4176e-05	0.53734	-3.4555e-06	0.54228	-8.05048e-06	0.55621	-2.66134e-06	0.54893	-2.19666e-05
0.53938	-1.11193e-05	0.53213	-3.44378e-06	0.53838	-4.33443e-06	0.551	1.34664e-06	0.5437	-2.18924e-05
0.53554	-1.43086e-05	0.52826	-7.42982e-06	0.53314	-4.31965e-06	0.54709	-2.64573e-06	0.53976	-2.19818e-05
0.53162	-1.00557e-05	0.52435	-4.51196e-06	0.52932	-7.9916e-06	0.54318	-1.40909e-06	0.53592	-2.19269e-05
0.52641	-1.42235e-05	0.51905	-4.49627e-06	0.52537	-7.97096e-06	0.53798	-2.63015e-06	0.53071	-2.29715e-05
0.52252	-1.13452e-05	0.51524	-8.84484e-06	0.52009	-7.94334e-06	0.53406	-1.40076e-06	0.52679	-2.17966e-05
0.51858	-1.23115e-05	0.51136	-5.62018e-06	0.51627	-8.93007e-06	0.53022	-4.19092e-06	0.52296	-2.17419e-05
0.51336	-1.1277e-05	0.50608	-5.60056e-06	0.51235	-7.90293e-06	0.52503	-1.39252e-06	0.5177	-2.11352e-05
0.50954	-1.22382e-05	0.5022	-9.28078e-06	0.50707	-9.09237e-06	0.52105	-1.75925e-06	0.51374	-2.37769e-05
0.50561	-1.21476e-05	0.49835	-9.25701e-06	0.50326	-9.0694e-06	0.51717	3.83834e-06	0.50992	-2.10268e-05
0.50039	-1.2164e-05	0.49307	-8.96132e-06	0.49938	-7.72528e-06	0.51197	-1.74875e-06	0.50468	-2.14894e-05
0.49647	-1.20739e-05	0.48917	-8.9379e-06	0.49407	-7.55674e-06	0.50805	3.81526e-06	0.50074	-2.0899e-05
0.49255	-1.20519e-05	0.48525	-7.44463e-06	0.49021	-7.67802e-06	0.50417	-1.73973e-06	0.49686	-1.95235e-05
0.48736	-1.20003e-05	0.47999	-7.41826e-06	0.48631	-7.51747e-06	0.49899	2.31234e-06	0.49164	-1.94555e-05
0.48347	-1.19786e-05	0.47619	-7.39918e-06	0.48107	-7.63089e-06	0.495	-1.93889e-06	0.48773	-2.03612e-05
0.47949	-1.06801e-05	0.47228	-7.37958e-06	0.47723	-7.37068e-06	0.49112	2.3002e-06	0.48386	-2.01974e-05
0.47427	-1.19043e-05	0.46702	-6.27719e-06	0.4733	-9.89634e-06	0.48591	-3.12017e-06	0.47858	-2.02264e-05
0.47046	-1.29024e-05	0.46317	-6.77648e-06	0.46805	-7.32488e-06	0.48199	2.28612e-06	0.4747	-2.01829e-05
0.46651	-1.28678e-05	0.45927	-6.75841e-06	0.46421	-1.00894e-05	0.47812	-3.10381e-06	0.47088	-2.05544e-05
0.46128	-1.21046e-05	0.454	-6.73404e-06	0.46028	-7.28614e-06	0.47289	2.70441e-06	0.46561	-2.04807e-05
0.45741	-1.20725e-05	0.45011	-6.73887e-06	0.45501	-1.06658e-05	0.46898	-3.0846e-06	0.46169	-2.16504e-05
0.4535	-1.12333e-05	0.44627	-6.78102e-06	0.45117	-6.18596e-06	0.46513	-6.53962e-08	0.45785	-2.15935e-05
0.44824	-1.11927e-05	0.44096	-6.75609e-06	0.44724	-7.86606e-06	0.45991	-6.51631e-08	0.45264	-2.15164e-05
0.44443	-1.11632e-05	0.43708	-7.55784e-06	0.44196	-6.14669e-06	0.45594	2.27671e-07	0.44866	-2.18606e-05
0.44045	-9.92662e-06	0.43321	-6.7198e-06	0.43814	-7.8166e-06	0.45208	-6.48137e-08	0.44483	-1.99816e-05
0.43526	-9.89085e-06	0.42795	-6.69509e-06	0.43425	-6.11383e-06	0.44689	2.26257e-07	0.43958	-1.90206e-05
0.43137	-1.13922e-05	0.42409	-7.56576e-06	0.42898	-7.76679e-06	0.44291	2.25634e-07	0.43563	-1.89684e-05
0.42744	-9.96293e-06	0.42018	-7.54499e-06	0.42513	-4.79903e-07	0.43906	3.44079e-06	0.43178	-1.89175e-05
0.42226	-9.92676e-06	0.41493	-4.27892e-06	0.42122	-4.66734e-06	0.43386	1.57019e-06	0.42654	-1.87445e-05
0.41835	-9.9601e-06	0.41102	-8.48192e-06	0.41598	-4.7682e-07	0.42991	3.41892e-06	0.42265	-1.87969e-05
0.4144	-9.93231e-06	0.40716	-4.25544e-06	0.41211	-4.63743e-06	0.42601	1.5616e-06	0.41875	-1.86421e-05
0.40921	-9.83568e-06	0.40192	-4.23958e-06	0.40818	-4.74195e-07	0.42085	2.7358e-06	0.41351	-1.85732e-05
0.40537	-9.86891e-06	0.39806	-4.49296e-06	0.40291	-4.60721e-06	0.41691	1.55163e-06	0.40953	-1.90143e-05
0.40141	-9.84112e-06	0.39415	-5.24912e-06	0.39912	-3.98485e-06	0.413	9.81134e-07	0.40577	-1.89636e-05
0.39616	-9.83038e-06	0.38887	-4.46344e-06	0.39517	-9.19503e-06	0.40783	-2.68494e-07	0.40056	-1.78251e-05
0.39232	-8.53336e-06	0.38501	-5.21474e-06	0.3899	-3.95859e-06	0.40391	9.74822e-07	0.3966	-1.88399e-05
0.38835	-9.53489e-06	0.3811	-4.43846e-06	0.38607	-1.00283e-05	0.40006	6.88524e-07	0.39277	-1.89211e-05
0.38315	-9.49914e-06	0.37583	-5.18015e-06	0.38199	-8.65012e-06	0.39481	9.68503e-07	0.38747	-1.88491e-05
0.37924	-9.47228e-06	0.37196	-2.26225e-06	0.37684	-8.61784e-06	0.39083	6.83987e-07	0.38356	-1.87959e-05
0.37537	-9.43995e-06	0.36813	-2.25593e-06	0.37306	-7.57937e-06	0.38696	1.38733e-06	0.37967	-2.12448e-05
0.37014	-9.40411e-06	0.36284	-2.24722e-06	0.36915	-7.55778e-06	0.38175	1.38211e-06	0.37448	-1.86726e-05
0.36623	-9.37727e-06	0.35896	-2.74929e-06	0.36386	-7.50876e-06	0.37774	4.044e-06	0.37045	-1.7724e-05
0.36234	-9.35055e-06	0.35507	-2.2344e-06	0.35998	-7.48741e-06	0.37397	1.37433e-06	0.36665	-1.5357e-05
0.35713	-9.94183e-06	0.34978	-2.73071e-06	0.35609	-2.83022e-06	0.36882	1.82435e-06	0.36137	-1.76066e-05
0.35323	-1.03822e-05	0.34599	-5.4432e-06	0.35082	-7.43696e-06	0.36477	1.81896e-06	0.35752	-1.2817e-05
0.34929	-1.0352e-05	0.34205	-5.42729e-06	0.34699	-5.18701e-06	0.36087	1.09921e-06	0.35361	-1.75062e-05
0.34409	-1.15357e-05	0.33675	-4.82e-06	0.34304	-6.85114e-06	0.35568	1.09502e-06	0.34839	-1.38153e-05
0.34022	-1.02824e-05	0.33293	-5.39039e-06	0.33778	-5.15154e-06	0.35173	1.80158e-06	0.34448	-1.78019e-05
0.33625	-8.33491e-06	0.32903	-4.79217e-06	0.33398	-6.80493e-06	0.34787	1.08871e-06	0.34064	-1.37359e-05
0.33104	-8.30239e-06	0.32376	-4.77318e-06	0.33003	-5.12173e-06	0.34271	1.4932e-06	0.33537	-1.76812e-05
0.32721	-1.05544e-05	0.31993	-2.60737e-06	0.32477	-6.75794e-06	0.33874	1.48878e-06	0.33145	-1.37364e-05
0.3233	-7.40225e-06	0.31604	-2.87789e-06	0.32097	-2.41617e-06	0.33489	9.76681e-07	0.32759	-1.44973e-05
0.31806	-9.90716e-06	0.31075	-2.58924e-06	0.31705	-5.40891e-06	0.32968	9.72866e-07	0.32238	-1.36429e-05
0.31424	-9.87842e-06	0.30688	-2.85787e-06	0.3118	-1.72311e-06	0.32572	1.47431e-06	0.31843	-1.43973e-05
0.31027	-7.24096e-06	0.30302	-2.57396e-06	0.30795	-5.37154e-06	0.32186	2.61563e-06	0.3146	-1.35626e-05
0.30502	-7.21198e-06	0.29775	-2.8379e-06	0.30407	-1.71296e-06	0.31667	2.60536e-06	0.30937	-1.42983e-05
0.30116	-8.07999e-06	0.29389	-4.12097e-06	0.29877	-4.03775e-06	0.31272	3.93307e-06	0.30541	-1.50686e-05
0.29726	-8.05576e-06	0.28999	-4.10854e-06	0.29492	-3.07683e-06	0.30886	2.58991e-06	0.30158	-1.52346e-05
0.29204	-9.04986e-06	0.28466	-2.74048e-06	0.29101	-3.62431e-06	0.30366	1.99126e-06	0.29635	-1.4964e-05
0.28814	-9.02258e-06	0.28086	-4.07946e-06	0.28571	-3.60943e-06	0.29972	1.73055e-06	0.29244	-1.51276e-05
0.28417	-8.19713e-06	0.27697	-2.72407e-06	0.2819	-3.98529e-06	0.29582	1.9793e-06	0.28852	-1.48736e-05
0.27895	-8.95818e-06	0.27165	-1.60263e-06	0.27795	-3.58763e-06	0.29063	1.71846e-06	0.28329	-1.20564e-05
0.2751	-8.1392e-06	0.26781	-1.53122e-06	0.2727	-5.6075e-06	0.28669	1.92708e-06	0.27937	-1.20196e-05
0.27115	-8.11404e-06	0.26392	-1.5929e-06	0.26883	-5.59048e-06	0.28276	1.70798e-06	0.27553	-1.55391e-05
0.26593	-9.25009e-06	0.25864	-1.58625e-06	0.26491	-5.90212e-06	0.27757	1.55495e-06	0.27024	-1.19338e-05
0.2621	-9.2221e-06	0.25477	-2.32648e-06	0.25968	-3.74262e-06	0.27365	-2.38867e-06	0.26634	-1.54272e-05
0.25812	-5.89504e-06	0.25087	-3.72672e-06	0.25581	-5.85966e-06	0.26976	-9.66054e-08	0.26247	-1.538e-05
0.25291	-9.15491e-06	0.2456	-6.06992e-06	0.25187	-3.71943e-06	0.26453	-3.14816e-06	0.25721	-1.5193e-05
0.24904	-5.85252e-06	0.24172	-3.69947e-06	0.24661	-6.87055e-06	0.26059	-9.59077e-08	0.2533	-1.17597e-05
0.24511	-5.83408e-06	0.23789	-6.64117e-06	0.24281	-3.69252e-06	0.25673	-3.12873e-06	0.24946	-1.44907e-05
0.23991	-5.02713e-06	0.2326	-5.94732e-06	0.2389	-2.80496e-06	0.25151	-9.52165e-08	0.24425	-1.16748e-05
0.236	-1.04871e-05	0.22873	-6.59206e-06	0.23362	-2.79299e-06	0.24754	-6.16374e-07	0.24027	-1.43842e-05
0.23212	-8.3879e-06	0.22484	-5.90985e-06	0.22976	-4.1461e-06	0.24374	1.94239e-06	0.23642	-1.2819e-05
0.2269	-1.04098e-05	0.21958	-5.88447e-06	0.22587	-2.77545e-06	0.23855	-6.11933e-07	0.23122	-1.42792e-05
0.22302	-8.32595e-06	0.21574	-5.86598e-06	0.2206	-4.1152e-06	0.23453	1.92802e-06	0.22728	-1.46238e-05
0.21907	-9.16714e-06	0.21187	-3.83884e-06	0.21675	-4.10224e-06	0.23066	-6.08034e-07	0.22338	-1.57743e-05
0.21388	-8.26373e-06	0.20656	-3.02576e-06	0.21284	-3.69315e-06	0.22549	1.9139e-06	0.21815	-1.4515e-05
0.21001	-7.2711e-06	0.20268	-3.80974e-06	0.20759	-3.61583e-06	0.22157	-1.77407e-06	0.21426	-1.56567e-05
0.20602	-5.6904e-06	0.19883	-3.00639e-06	0.20374	-3.66544e-06	0.21768	3.22022e-06	0.2104	-1.44226e-05
0.20083	-7.2159e-06	0.19353	-2.99309e-06	0.1998	-3.65344e-06	0.21247	-1.76086e-06	0.20516	-1.3328e-05
0.19697	-5.64769e-06	0.18967	-3.71596e-06	0.19454	-4.19291e-06	0.20854	3.19605e-06	0.20125	-1.16888e-05
0.19303	-5.62913e-06	0.18578	-4.8761e-06	0.19073	-4.17955e-06	0.20465	-1.99123e-06	0.19735	-1.32416e-05
0.18779	-7.47119e-06	0.18053	-3.68742e-06	0.18679	-4.16571e-06	0.19945	3.172e-06	0.19213	-1.29543e-05
0.18397	-7.86281e-06	0.17662	-4.83842e-06	0.18151	-4.14716e-06	0.1955	-1.97611e-06	0.18819	-1.31403e-05
0.18003	-7.42235e-06	0.17277	-3.66316e-06	0.1777	-4.1338e-06	0.19161	2.84359e-06	0.18434	-1.77194e-05
0.17479	-7.80185e-06	0.16751	-3.75937e-06	0.17382	-3.71591e-06	0.18641	-1.569e-06	0.17915	-1.76417e-05
0.17089	-7.77594e-06	0.16364	-3.10899e-06	0.16852	-3.69915e-06	0.18244	2.8217e-06	0.17517	-1.57999e-05
0.16702	-1.03851e-05	0.15972	-2.88327e-06	0.16466	-4.83263e-06	0.17863	-1.55871e-06	0.1713	-1.57479e-05
0.16181	-6.15111e-06	0.15442	-2.87007e-06	0.16077	-3.6746e-06	0.17338	2.80008e-06	0.16609	-1.31984e-05
0.15791	-6.35892e-06	0.15059	-3.32778e-06	0.15552	-3.65799e-06	0.1694	-1.54651e-06	0.16219	-1.31542e-05
0.15395	-6.10949e-06	0.14671	-3.31658e-06	0.15163	-4.77859e-06	0.16558	3.31914e-06	0.15833	-1.23171e-05
0.14872	-6.30843e-06	0.14144	-3.88586e-06	0.14772	-4.76233e-06	0.16038	4.8722e-07	0.15305	-1.30508e-05
0.14491	-6.06161e-06	0.13758	-4.34915e-06	0.14244	-3.35451e-06	0.15646	3.0232e-06	0.14911	-1.22191e-05
0.14089	-6.26544e-06	0.13373	-4.33444e-06	0.13864	-4.85384e-06	0.15254	4.83926e-07	0.14528	-1.6313e-05
0.13571	-5.29912e-06	0.12843	-4.12197e-06	0.13472	-2.7843e-06	0.14732	7.60077e-07	0.14005	-1.76443e-05
0.13187	-9.62788e-06	0.12454	-4.10778e-06	0.12942	-2.7713e-06	0.1434	4.80089e-07	0.1361	-1.75832e-05
0.12794	-6.75869e-06	0.1207	-4.09373e-06	0.12561	-5.78517e-06	0.13954	7.54922e-07	0.13226	-1.31671e-05
0.12271	-9.54994e-06	0.11541	-2.61274e-06	0.12166	-5.76483e-06	0.13432	7.51463e-07	0.12702	-1.31061e-05
0.11886	-6.70431e-06	0.11153	-2.60365e-06	0.1164	-3.22948e-06	0.13038	1.35648e-06	0.12308	-1.20039e-05
0.1149	-7.53858e-06	0.10765	-2.30268e-06	0.11261	-3.67375e-06	0.12653	1.35186e-06	0.11926	-1.19631e-05
0.10967	-6.64926e-06	0.1024	-2.29178e-06	0.10867	-3.20711e-06	0.12129	1.34558e-06	0.11404	-1.19073e-05
0.10579	-7.17875e-06	0.0985	-2.57312e-06	0.10339	-3.19184e-06	0.11733	5.24144e-07	0.11005	-1.32297e-05
0.10185	-4.93237e-06	0.09459	-2.27554e-06	0.09952	-3.18065e-06	0.11352	-5.88261e-07	0.10619	-1.31837e-05
0.09665	-7.11942e-06	0.08932	-2.26458e-06	0.09562	-3.61767e-06	0.10834	-5.85523e-07	0.10095	-1.35008e-05
0.09278	-4.89178e-06	0.08551	-3.73748e-06	0.09038	-4.4975e-06	0.1043	5.18033e-07	0.09706	-1.34531e-05
0.08881	-7.0685e-06	0.08159	-1.14571e-06	0.08654	-4.48167e-06	0.10045	-1.07653e-06	0.09316	-1.12639e-05
0.0836	-5.70388e-06	0.07632	-1.14012e-06	0.08258	-3.62476e-06	0.09524	-1.10454e-06	0.0879	-1.08675e-05
0.07978	-7.1066e-06	0.07247	-3.69258e-06	0.07732	-4.44365e-06	0.09133	-1.10059e-06	0.08401	-1.11696e-05
0.07579	-5.6628e-06	0.06859	-3.67923e-06	0.07352	-3.59443e-06	0.0874	-1.09662e-06	0.08018	-1.10833e-05
0.07058	-7.04603e-06	0.06332	-3.1498e-06	0.06962	-3.58136e-06	0.08221	-1.0914e-06	0.07491	-1.10759e-05
0.06675	-5.82306e-06	0.05951	-3.70924e-06	0.06435	-4.30368e-06	0.07827	-4.35551e-07	0.07101	-1.48143e-05
0.06284	-7.10064e-06	0.05558	-3.1269e-06	0.06054	-5.35189e-06	0.07443	-4.33997e-07	0.06715	-1.56555e-05
0.0576	-5.77313e-06	0.05031	-3.11129e-06	0.05659	-4.27232e-06	0.06924	7.34644e-07	0.06197	-1.55795e-05
0.05379	-7.04016e-06	0.04642	-2.98046e-06	0.05132	-5.30537e-06	0.06528	7.31924e-07	0.058	-1.64958e-05
0.04984	-5.73075e-06	0.04257	-3.64992e-06	0.0475	-4.23556e-06	0.06143	7.29281e-07	0.05419	-1.54654e-05
0.04458	-6.97868e-06	0.03731	-2.95452e-06	0.04358	-5.41544e-06	0.0562	7.25689e-07	0.04894	-1.48898e-05
0.04072	-3.82888e-06	0.03343	-4.76384e-06	0.03831	-4.11053e-06	0.05229	7.23002e-07	0.04498	-1.35676e-05
0.0368	-6.48734e-06	0.02952	-2.93232e-06	0.03444	-5.74774e-06	0.04844	-3.06166e-08	0.04109	-1.4136e-05
0.03161	-6.45487e-06	0.02422	-5.0546e-06	0.03057	-4.07986e-06	0.04322	1.26078e-07	0.03591	-1.34498e-05
0.02768	-6.4303e-06	0.02037	-1.74016e-06	0.02528	-5.69682e-06	0.03924	-3.03479e-08	0.03199	-1.40125e-05
0.0237	-4.67324e-06	0.01647	-2.04163e-06	0.02141	-4.188e-06	0.03541	-1.71906e-07	0.02808	-1.33482e-05
0.0185	-6.21217e-06	0.01119	-1.7245e-06	0.01747	-4.17184e-06	0.03018	-3.00835e-08	0.02281	-1.1333e-05
0.01466	-4.63199e-06	0.00738	-2.02337e-06	0.01221	-3.45479e-06	0.02621	1.24023e-07	0.01891	-1.12898e-05
0.01066	-4.6137e-06	0.00347	-2.01552e-06	0.00843	-1.4555e-06	0.02231	3.65498e-07	0.01504	-1.14562e-05
0.00552	-6.13301e-06	-0.0018	-4.38007e-06	0.00448	-1.31319e-06	0.01709	3.63631e-07	0.00981	-1.13972e-05
0.00163	-7.20185e-06	--	--	--	--	0.01314	3.62219e-07	0.00589	-1.15988e-05
--	--	--	--	--	--	0.00931	-1.65665e-06	0.00207	-1.2109e-05
--	--	--	--	--	--			-0.00312	-1.3812e-05
--	--	--	--					--	--
--	--							--	--

## Sheet: Fig. 3d
cycle 1		cycle 2		cycle 5		cycle 10		cycle 11
strain/100	stress/1000	strain/100	stress/1000	strain/100	stress/1000	strain/100	stress/1000	strain/100	stress/1000
0.00166	5.4903e-06	0.01784	-7.6656e-05	0.01734	-7.15308e-05	0.01875	-7.36163e-05	0.01678	1.85777e-06
0.01402	3.1262e-05	0.02392	-7.21569e-05	0.02337	-7.19552e-05	0.02684	-6.74046e-05	0.02265	1.29819e-05
0.02753	4.34931e-05	0.02981	-7.17539e-05	0.03126	-6.39407e-05	0.03277	-6.82009e-05	0.02848	2.82504e-05
0.0332	5.31085e-05	0.03764	-7.11061e-05	0.03716	-6.43065e-05	0.03858	-6.81747e-05	0.03606	4.76171e-05
0.04079	6.12513e-05	0.04354	-7.15073e-05	0.04294	-6.40799e-05	0.04632	-6.86829e-05	0.04175	4.88605e-05
0.04652	7.43795e-05	0.04914	-6.68151e-05	0.05055	-6.45472e-05	0.05204	-6.73688e-05	0.04735	6.27933e-05
0.05213	8.36448e-05	0.05676	-7.24135e-05	0.05623	-6.48965e-05	0.05768	-6.61856e-05	0.05485	6.68443e-05
0.05968	9.19055e-05	0.06256	-6.76695e-05	0.06202	-6.57021e-05	0.06534	-6.39075e-05	0.06055	7.72128e-05
0.06534	0.000104779	0.06818	-6.99079e-05	0.06955	-6.57146e-05	0.07098	-6.62843e-05	0.06612	8.52149e-05
0.07094	0.000112875	0.07569	-6.96063e-05	0.07511	-6.65118e-05	0.07651	-6.34424e-05	0.07358	9.81473e-05
0.07838	0.000129481	0.0814	-7.07734e-05	0.08084	-6.83599e-05	0.08409	-6.70958e-05	0.07921	9.98443e-05
0.08397	0.000130968	0.08694	-7.0334e-05	0.08829	-6.8831e-05	0.08978	-6.40223e-05	0.08474	0.000108873
0.0896	0.000139366	0.09434	-7.15435e-05	0.09377	-6.81061e-05	0.09528	-6.60271e-05	0.09213	0.000116363
0.09706	0.000146916	0.10003	-7.11809e-05	0.09948	-6.84615e-05	0.1028	-6.47873e-05	0.09781	0.000130056
0.10261	0.000158944	0.10565	-6.73726e-05	0.10696	-6.7304e-05	0.10839	-6.68175e-05	0.10334	0.000131281
0.1082	0.000165243	0.11306	-6.78042e-05	0.1125	-6.76408e-05	0.114	-6.53951e-05	0.11076	0.000139082
0.11562	0.000178773	0.11876	-6.81512e-05	0.11815	-6.8286e-05	0.12148	-6.76065e-05	0.11639	0.000146524
0.12121	0.00018006	0.12426	-6.83528e-05	0.12556	-6.71692e-05	0.12704	-6.81873e-05	0.12192	0.000152609
0.12669	0.000192932	0.13164	-6.89362e-05	0.1311	-6.9077e-05	0.13257	-7.13298e-05	0.12932	0.000158671
0.13416	0.000198201	0.1373	-6.91452e-05	0.13676	-7.23571e-05	0.14008	-6.89758e-05	0.13492	0.000171438
0.13976	0.000203039	0.14286	-7.13502e-05	0.14419	-7.28298e-05	0.14565	-6.98574e-05	0.14052	0.000173115
0.14537	0.000213828	0.15024	-6.88233e-05	0.14969	-7.16666e-05	0.15116	-6.96466e-05	0.1479	0.000182058
0.15276	0.000218906	0.15585	-7.21617e-05	0.15536	-7.20196e-05	0.15862	-7.06486e-05	0.15349	0.000183678
0.15832	0.000222773	0.1614	-6.94915e-05	0.1627	-7.11057e-05	0.16421	-6.69218e-05	0.15904	0.000191422
0.16389	0.000231542	0.16878	-7.29689e-05	0.16823	-7.14437e-05	0.16968	-7.13227e-05	0.16647	0.000196757
0.17131	0.000239723	0.17447	-7.02733e-05	0.17387	-7.09436e-05	0.17715	-6.942e-05	0.1721	0.000207719
0.17684	0.000243428	0.17999	-6.74705e-05	0.18132	-7.0191e-05	0.18277	-7.63571e-05	0.17754	0.00021632
0.18245	0.000248098	0.18731	-6.70792e-05	0.18677	-6.98676e-05	0.18829	-7.00772e-05	0.18495	0.000218363
0.18989	0.000258046	0.1929	-6.82092e-05	0.19236	-7.08471e-05	0.19571	-7.36316e-05	0.1906	0.000224235
0.19537	0.000264855	0.1985	-6.6913e-05	0.19979	-7.06341e-05	0.20124	-7.08404e-05	0.19607	0.000226143
0.20093	0.000268093	0.20586	-6.35352e-05	0.2053	-7.16161e-05	0.20677	-7.43131e-05	0.20345	0.000231235
0.20834	0.000271805	0.21151	-6.34557e-05	0.21093	-7.49273e-05	0.21426	-7.00131e-05	0.20905	0.000238182
0.21398	0.000281789	0.21701	-5.81562e-05	0.21835	-7.53861e-05	0.21978	-7.32583e-05	0.21462	0.000246518
0.2195	0.000287286	0.22434	-5.49379e-05	0.2238	-7.36625e-05	0.22531	-7.2561e-05	0.222	0.00025116
0.22692	0.000291503	0.23	-5.5192e-05	0.2295	-7.40061e-05	0.23274	-7.31101e-05	0.22764	0.000255441
0.23245	0.000298415	0.23555	-5.33344e-05	0.23685	-7.4314e-05	0.23829	-7.33294e-05	0.23305	0.000261876
0.23801	0.000301968	0.24294	-4.74115e-05	0.24234	-7.4644e-05	0.24388	-7.36608e-05	0.2405	0.000267614
0.24546	0.000311395	0.24855	-4.45152e-05	0.24799	-7.49836e-05	0.2513	-7.02348e-05	0.24612	0.000269212
0.25102	0.000315977	0.2541	-3.29647e-05	0.2554	-7.17842e-05	0.25687	-7.05475e-05	0.25166	0.000279778
0.25654	0.000322541	0.2614	-2.47654e-05	0.26085	-7.20957e-05	0.26232	-7.01073e-05	0.25905	0.000283656
0.26394	0.000327363	0.26709	-2.23265e-05	0.26652	-6.915e-05	0.26975	-7.12708e-05	0.26466	0.000289456
0.26947	0.000337133	0.27259	-2.03646e-05	0.27395	-6.84097e-05	0.27538	-7.0833e-05	0.27015	0.000291833
0.27514	0.000340458	0.27993	-1.49307e-05	0.27937	-6.8701e-05	0.28091	-7.37539e-05	0.27753	0.000296333
0.28252	0.000346891	0.28553	-4.6951e-06	0.285	-6.90033e-05	0.28837	-7.15542e-05	0.28321	0.000298449
0.28805	0.000349574	0.29116	-2.39223e-06	0.29243	-6.7574e-05	0.29387	-7.45003e-05	0.28873	0.000309385
0.29356	0.000359813	0.29847	8.80883e-06	0.29795	-6.52472e-05	0.29941	-7.19386e-05	0.29608	0.000314027
0.30102	0.000363503	0.30415	1.03041e-05	0.30354	-5.76288e-05	0.30689	-7.52642e-05	0.30168	0.000317223
0.30657	0.000366814	0.30962	1.14916e-05	0.31096	-5.75452e-05	0.31245	-7.26608e-05	0.30723	0.000320235
0.31209	0.000373406	0.31703	1.55247e-05	0.31643	-5.51784e-05	0.31794	-7.5684e-05	0.31467	0.000326503
0.31955	0.000382109	0.32265	2.10878e-05	0.32214	-5.19638e-05	0.32539	-7.33766e-05	0.32025	0.000330962
0.32509	0.000386635	0.32821	2.99485e-05	0.32954	-4.96389e-05	0.33097	-7.30725e-05	0.32577	0.000335648
0.33065	0.000390298	0.33555	3.32217e-05	0.335	-4.53671e-05	0.33651	-6.61864e-05	0.33317	0.000340214
0.33806	0.00039729	0.34118	3.96553e-05	0.34059	-3.27878e-05	0.34392	-7.17261e-05	0.33878	0.000341979
0.34357	0.000398995	0.34667	4.25647e-05	0.348	-2.84366e-05	0.34948	-5.74663e-05	0.34429	0.000347077
0.3491	0.000403775	0.35405	4.30854e-05	0.3535	-2.71125e-05	0.35495	-6.38044e-05	0.35171	0.000348982
0.35658	0.000413946	0.35975	4.54586e-05	0.35918	-2.36762e-05	0.36238	-5.80155e-05	0.3573	0.000353547
0.36209	0.000417977	0.36524	5.69037e-05	0.36656	-1.99618e-05	0.36804	-5.82566e-05	0.36275	0.000360878
0.36775	0.000425927	0.37256	5.93946e-05	0.372	-1.52589e-05	0.37351	-5.08253e-05	0.37016	0.000366649
0.37516	0.000428936	0.37818	6.54752e-05	0.37763	-1.7553e-06	0.38094	-4.6812e-05	0.37582	0.000366711
0.38064	0.000437526	0.38378	6.5927e-05	0.38503	4.22085e-07	0.3865	-4.59877e-05	0.3813	0.000369631
0.38619	0.000440043	0.39114	6.70691e-05	0.39056	5.33493e-07	0.39203	-4.6171e-05	0.38873	0.000375297
0.39361	0.000444558	0.39675	7.08403e-05	0.3962	4.84947e-06	0.39953	-3.39277e-05	0.39432	0.000381736
0.39916	0.000446802	0.40227	8.38158e-05	0.40359	8.17478e-06	0.40508	-2.80042e-05	0.39988	0.000386233
0.4047	0.000454297	0.40963	8.72538e-05	0.40905	1.45243e-05	0.41054	-1.89119e-05	0.40723	0.000390004
0.4121	0.000457517	0.41525	9.13742e-05	0.4147	2.3372e-05	0.41797	-1.73841e-05	0.41285	0.000392084
0.41766	0.000464307	0.42077	9.2723e-05	0.42211	2.67274e-05	0.42357	-1.66184e-05	0.41836	0.000397388
0.42319	0.000470993	0.42816	9.62484e-05	0.42756	2.68962e-05	0.42909	-1.44049e-05	0.42577	0.000401588
0.43065	0.000473462	0.43381	9.69725e-05	0.43324	3.04514e-05	0.43656	-5.0449e-06	0.43139	0.000404865
0.43621	0.000476522	0.43932	0.000103858	0.44063	3.31013e-05	0.44208	-4.22042e-07	0.43692	0.000413059
0.44175	0.000489413	0.44657	0.000110542	0.44604	3.75514e-05	0.44758	4.51038e-06	0.44428	0.000415503
0.44912	0.000493951	0.45233	0.000115338	0.45174	4.79835e-05	0.45499	8.62838e-06	0.44987	0.000416783
0.45467	0.000500042	0.45783	0.000117073	0.45918	4.82293e-05	0.4606	1.19213e-05	0.45531	0.000420902
0.46031	0.000502369	0.46516	0.000117661	0.46456	4.89965e-05	0.46614	1.73577e-05	0.46275	0.000423053
0.46773	0.0005079	0.47075	0.000118111	0.47032	4.91893e-05	0.4736	2.21477e-05	0.46847	0.000427846
0.47325	0.000514137	0.47635	0.000127809	0.47767	6.25756e-05	0.47908	2.59435e-05	0.47395	0.00043081
0.4788	0.000523161	0.48374	0.000137426	0.48323	6.60781e-05	0.48468	3.07927e-05	0.48133	0.000434078
0.48619	0.00053008	0.48934	0.000137945	0.48882	6.84106e-05	0.49214	3.20834e-05	0.48692	0.000438794
0.49177	0.000535021	0.49486	0.000144339	0.49622	6.92589e-05	0.49766	3.23276e-05	0.49246	0.000447014
0.49732	0.000539243	0.50221	0.000139689	0.50165	6.95106e-05	0.50317	3.83385e-05	0.49987	0.000446375
0.50477	0.000541925	0.50793	0.0001456	0.50736	7.75143e-05	0.5106	4.27701e-05	0.50552	0.000452287
0.51029	0.000545478	0.51343	0.000148984	0.51474	7.95771e-05	0.5162	4.65084e-05	0.511	0.000455007
0.51577	0.000555573	0.52079	0.000157258	0.52022	8.78186e-05	0.52171	4.76642e-05	0.51845	0.00046564
0.52324	0.000567716	0.52643	0.000154901	0.52583	8.85108e-05	0.52911	5.41063e-05	0.52401	0.000465967
0.5288	0.000572778	0.53189	0.000160033	0.53322	9.42817e-05	0.53471	6.00727e-05	0.52954	0.000471041
0.53434	0.000579305	0.53923	0.000156217	0.53871	9.53779e-05	0.54018	6.3867e-05	0.53696	0.000469927
0.54174	0.0005821	0.54495	0.000161398	0.5444	0.000101397	0.54758	6.51079e-05	0.54251	0.000477447
0.5473	0.000591733	0.55044	0.000172518	0.55179	0.000102589	0.55323	6.75621e-05	0.54799	0.000480707
0.55292	0.000602017	0.55778	0.000180684	0.55721	0.000103975	0.55875	7.35081e-05	0.55542	0.000488078
0.56034	0.000605086	0.56341	0.000181662	0.56287	0.000110141	0.56618	7.64175e-05	0.56106	0.000485294
0.56584	0.000612129	0.56898	0.000183816	0.57029	0.000110664	0.57172	8.07162e-05	0.56653	0.0004954
0.57135	0.000619373	0.57641	0.000183173	0.57586	0.00011542	0.57731	8.34785e-05	0.57396	0.000497073
0.57882	0.000624003	0.582	0.000186938	0.58142	0.000115828	0.58474	8.69295e-05	0.57955	0.000503223
0.5844	0.000632279	0.5875	0.000195108	0.58881	0.000121942	0.59032	9.00506e-05	0.58509	0.000502506
0.58993	0.000636755	0.59486	0.000197832	0.5943	0.000127199	0.59579	9.09026e-05	0.59245	0.000512025
0.59732	0.000650131	0.60051	0.000203565	0.59994	0.000130083	0.60323	9.58197e-05	0.59809	0.000509477
0.60289	0.000652602	0.60603	0.000204524	0.60732	0.00013761	0.6088	9.97186e-05	0.6036	0.000517066
0.60848	0.000657427	0.61336	0.000205457	0.61283	0.000138202	0.61432	0.000100061	0.61097	0.000519442
0.61587	0.00066591	0.61903	0.000209081	0.61848	0.000139921	0.62173	0.000106074	0.61662	0.000521611
0.62144	0.000671747	0.62456	0.00021898	0.62588	0.000141997	0.62729	0.000106438	0.62215	0.000533838
0.62694	0.000678791	0.63184	0.000220051	0.63134	0.000147755	0.63284	0.000114501	0.62952	0.000537068
0.63435	0.000686955	0.63756	0.000220962	0.63698	0.000150482	0.64024	0.000113891	0.63509	0.000538097
0.63986	0.000697328	0.64308	0.000222207	0.64438	0.000154706	0.64583	0.000122766	0.6406	0.000540719
0.64551	0.000703493	0.6504	0.000224724	0.64984	0.000159501	0.6514	0.000118597	0.64798	0.000543151
0.65297	0.000712107	0.65604	0.000231394	0.65549	0.000160047	0.65884	0.000126091	0.65372	0.000549351
0.65847	0.000714701	0.66167	0.00023704	0.66294	0.000166049	0.66437	0.000129972	0.65918	0.000553224
0.66402	0.00072866	0.66899	0.000239181	0.66847	0.000168243	0.66992	0.000134844	0.66659	0.000557138
0.67142	0.000733775	0.67461	0.000238886	0.67405	0.000177242	0.67735	0.000132658	0.67219	0.000559008
0.67696	0.000742925	0.6801	0.000247281	0.68141	0.000178416	0.68292	0.000142511	0.67769	0.000564524
0.68254	0.000746031	0.68744	0.000240716	0.68687	0.000181956	0.68839	0.000143749	0.68509	0.000567012
0.68995	0.000751844	0.6931	0.00025176	0.69256	0.000184597	0.69585	0.00014485	0.69073	0.000575328
0.6955	0.000765929	0.69864	0.000264761	0.69996	0.000186266	0.7014	0.000154927	0.6962	0.000580906
0.701	0.000772234	0.70595	0.000266178	0.7054	0.000189156	0.70689	0.000155428	0.70358	0.000585537
0.70844	0.000785143	0.71153	0.000266771	0.711	0.000194698	0.71434	0.000153665	0.70919	0.000585358
0.71393	0.000792994	0.7171	0.000271966	0.71842	0.000198403	0.71989	0.000156611	0.7147	0.000590255
0.71954	0.000801868	0.72444	0.00027313	0.72387	0.000200264	0.72537	0.00015711	0.72209	0.000590211
0.72692	0.00080531	0.73013	0.000274763	0.72956	0.000200926	0.73282	0.000166459	0.72774	0.000594759
0.73243	0.000816828	0.73567	0.00028337	0.73701	0.000202747	0.73848	0.000168839	0.73322	0.000597238
0.73807	0.000827234	0.74296	0.000288189	0.74242	0.000208578	0.74396	0.000173487	0.74062	0.000605658
0.74547	0.000835291	0.74858	0.00028912	0.74804	0.000209912	0.75138	0.000176081	0.74626	0.000601729
0.75099	0.000839034	0.75417	0.000294384	0.75547	0.000214001	0.7569	0.000177884	0.75175	0.000611471
0.7565	0.000845641	0.76157	0.000296116	0.76101	0.00022361	0.76248	0.000179667	0.75919	0.000615112
0.76392	0.000863037	0.76719	0.000299924	0.76661	0.000224322	0.76994	0.000184593	0.76474	0.000618509
0.76955	0.000870346	0.77272	0.000309229	0.77399	0.000230255	0.77551	0.000185061	0.7703	0.00062308
0.7751	0.000879367	0.78003	0.000311487	0.77946	0.000231843	0.78098	0.000198499	0.77772	0.00063179
0.7825	0.000883577	0.78566	0.000311486	0.78514	0.000232954	0.78837	0.000195422	0.78328	0.000629498
0.78802	0.00088834	0.7912	0.000314559	0.79252	0.000244032	0.79393	0.000199942	0.78874	0.000635707
0.7936	0.000904166	0.79852	0.000315845	0.79796	0.000246597	0.79947	0.000203271	0.79614	0.000643836
0.80102	0.00091863	0.80417	0.000319123	0.80363	0.000247375	0.80687	0.000208118	0.80179	0.000647354
0.80657	0.000923942	0.80965	0.000330436	0.81102	0.000248525	0.81247	0.000210971	0.80724	0.000650904
0.81212	0.000941724	0.81701	0.000334935	0.81647	0.000254354	0.81793	0.000219164	0.81465	0.000661671
0.81951	0.000948324	0.8227	0.000335983	0.82212	0.000257061	0.82534	0.000213077	0.82027	0.000655598
0.82501	0.000952189	0.82818	0.00033727	0.82955	0.000259443	0.83098	0.000229387	0.82574	0.000665714
0.83063	0.000959199	0.83549	0.00033862	0.83495	0.000265787	0.83651	0.000226307	0.83314	0.000660234
0.8381	0.000978687	0.84117	0.000347881	0.84059	0.000266604	0.84395	0.000231818	0.83884	0.00067049
0.84355	0.000985009	0.84678	0.00035453	0.84803	0.000272878	0.84944	0.000229718	0.84431	0.000675802
0.84913	0.001	0.85412	0.000357721	0.85358	0.00027416	0.85503	0.000239365	0.85167	0.000689577
0.85654	0.00101	0.8597	0.00035701	0.85915	0.000277519	0.86246	0.00023749	0.85727	0.000683349
0.86216	0.00102	0.86524	0.000363747	0.86655	0.000284711	0.86802	0.000247504	0.8628	0.000693723
0.86767	0.00102	0.8726	0.000363324	0.87205	0.000285549	0.87351	0.000244672	0.87026	0.000693403
0.87509	0.00104	0.87825	0.000366284	0.8777	0.000286411	0.881	0.000249223	0.87587	0.000699742
0.88065	0.00105	0.88378	0.000379388	0.88513	0.000288778	0.88659	0.000255724	0.88134	0.000702059
0.88621	0.00106	0.89117	0.000387795	0.89057	0.000289611	0.8921	0.000259805	0.88875	0.000715639
0.89365	0.00107	0.89676	0.000382192	0.89621	0.000297952	0.8995	0.000260822	0.89438	0.00070895
0.89915	0.00109	0.90225	0.000390066	0.90357	0.000306091	0.90508	0.00026955	0.89983	0.000719836
0.90467	0.00109	0.90962	0.000391577	0.90906	0.000313734	0.91055	0.000264886	0.90727	0.000715523
0.91209	0.0011	0.9153	0.000396213	0.91479	0.000311237	0.91799	0.000281331	0.91291	0.000726412
0.91761	0.00112	0.92083	0.00040415	0.92216	0.000320801	0.92355	0.000274555	0.91836	0.0007266
0.92324	0.00114	0.92815	0.000406719	0.92758	0.000324627	0.9291	0.000286422	0.92576	0.000734624
0.93064	0.00115	0.93375	0.000407899	0.93317	0.000333469	0.93652	0.000276405	0.93141	0.000737877
0.93613	0.00115	0.93936	0.000410316	0.94062	0.000328073	0.94202	0.000296678	0.93688	0.000740209
0.94166	0.00118	0.94669	0.000411866	0.94618	0.000337746	0.94764	0.00028457	0.9443	0.000746704
0.94912	0.00119	0.9523	0.000419072	0.95175	0.000334468	0.95509	0.000298674	0.94989	0.00075597
0.95471	0.00119	0.95782	0.000425521	0.95914	0.000339996	0.96064	0.000299294	0.95546	0.000758773
0.96025	0.00122	0.96519	0.000428639	0.96466	0.000340765	0.96615	0.000301089	0.96285	0.000766172
0.96767	0.00123	0.97087	0.000429896	0.97029	0.00034193	0.97357	0.00030167	0.96844	0.000767199
0.97324	0.00124	0.97637	0.000436397	0.97768	0.000350131	0.97916	0.000313127	0.97395	0.0007762
0.9788	0.00125	0.98374	0.000438024	0.98315	0.000356598	0.98467	0.000313998	0.98133	0.000772226
0.98624	0.00128	0.98938	0.000446812	0.98881	0.000357616	0.9921	0.000318502	0.98698	0.000781325
0.99175	0.00129	0.99488	0.000459057	0.99624	0.000362083	0.99765	0.000327017	0.99248	0.000784844
0.99727	0.0013	1.00219	0.000460737	1.00168	0.000365292	1.00316	0.000327918	0.99982	0.000788107
1.00467	0.00132	1.00787	0.000462088	1.00731	0.000370404	1.01055	0.000328817	1.00544	0.00079032
1.01012	0.00133	1.0134	0.00046871	1.0147	0.000379286	1.01617	0.000331334	1.01089	0.00079439
1.01582	0.00133	1.02076	0.000470423	1.02018	0.000382042	1.02169	0.000332242	1.01832	0.000797324
1.02325	0.00136	1.02637	0.000474313	1.0258	0.000383737	1.02914	0.000343742	1.02403	0.000810676
1.02879	0.00138	1.03198	0.000486888	1.03321	0.000388537	1.03467	0.000344678	1.0295	0.000817861
1.03427	0.00139	1.03928	0.000488637	1.03872	0.000397547	1.04021	0.000351612	1.03687	0.000821783
1.04173	0.00141	1.04489	0.000494435	1.04432	0.000398697	1.04767	0.000356358	1.04249	0.000824924
1.04726	0.00143	1.05042	0.000498559	1.05176	0.000400148	1.05322	0.000357987	1.04803	0.0008276
1.05287	0.00144	1.05783	0.00050225	1.05722	0.000412801	1.05875	0.000358286	1.05542	0.000830587
1.06031	0.00147	1.06347	0.000507343	1.06287	0.000406227	1.06623	0.000360255	1.06107	0.000838818
1.06583	0.00147	1.06901	0.000513187	1.07032	0.000416537	1.07179	0.000369325	1.06654	0.000848258
1.07143	0.0015	1.07635	0.000515737	1.0758	0.000415924	1.07732	0.000377656	1.07396	0.000856908
1.07883	0.0015	1.08202	0.000521939	1.08143	0.000426209	1.08475	0.000371636	1.07958	0.000853607
1.08438	0.00152	1.08751	0.000524586	1.0888	0.00042864	1.09027	0.000392528	1.08509	0.000862452
1.08991	0.00154	1.09484	0.000526981	1.09427	0.000438617	1.09581	0.000376024	1.09247	0.000858901
1.09732	0.00155	1.10057	0.000536545	1.09999	0.000439815	1.10321	0.000395823	1.09811	0.000869025
1.10286	0.00156	1.10604	0.000542168	1.10739	0.000442479	1.10882	0.000393558	1.10357	0.000875197
1.10842	0.00158	1.11334	0.00054508	1.11277	0.000448111	1.11432	0.000401744	1.11095	0.000884822
1.11586	0.00159	1.11897	0.000546532	1.11842	0.000451262	1.12174	0.000400062	1.1166	0.000880619
1.12139	0.0016	1.12457	0.000551211	1.12585	0.000467146	1.12725	0.000414432	1.12214	0.000893783
1.12692	0.00162	1.13194	0.000554591	1.13134	0.000472757	1.13281	0.000406773	1.12953	0.000886765
1.13435	0.00164	1.1375	0.00056232	1.13697	0.000474802	1.14031	0.000422419	1.13514	0.000906119
1.13996	0.00165	1.14305	0.000571543	1.14439	0.000476494	1.14584	0.000416606	1.14062	0.000904507
1.14546	0.00166	1.1504	0.000577399	1.14987	0.000479693	1.15133	0.000428325	1.14807	0.000922869
1.15285	0.00167	1.15604	0.000576614	1.15546	0.000484522	1.15876	0.000426612	1.15361	0.000915641
1.15839	0.00168	1.16157	0.000585937	1.16289	0.000493053	1.16431	0.000436807	1.1591	0.000927609
1.16397	0.0017	1.16889	0.000591509	1.16835	0.000499695	1.16983	0.000438936	1.16651	0.000922771
1.1714	0.00172	1.17454	0.000602122	1.17401	0.000495975	1.17731	0.000440939	1.17215	0.000933212
1.17694	0.00173	1.18011	0.000608847	1.1814	0.000502704	1.18288	0.000448891	1.17766	0.0009401
1.1825	0.00174	1.18739	0.000612341	1.18684	0.000503379	1.18832	0.000453321	1.18505	0.000950965
1.18991	0.00175	1.19307	0.000613929	1.19254	0.000515509	1.19577	0.000454864	1.19065	0.000945707
1.19542	0.00176	1.19857	0.000618357	1.19994	0.000518124	1.20134	0.000456497	1.19614	0.000960431
1.201	0.00177	1.20594	0.000620811	1.20539	0.000528676	1.20686	0.000462249	1.20351	0.000951259
1.20846	0.00179	1.2115	0.000637701	1.21098	0.000531483	1.21429	0.000467675	1.20919	0.00097723
1.21398	0.0018	1.21715	0.000642855	1.21843	0.00053449	1.21989	0.000482006	1.21468	0.000980957
1.21949	0.00181	1.22448	0.000649486	1.2239	0.000537827	1.22542	0.000494024	1.22208	0.000993188
1.22696	0.00182	1.23012	0.00065218	1.22953	0.000546193	1.23288	0.000484826	1.22768	0.000986714
1.23249	0.00183	1.23562	0.000657537	1.23693	0.000544903	1.2384	0.000500904	1.23325	0.000998179
1.23804	0.00184	1.24297	0.000659698	1.24239	0.000564963	1.24387	0.000491835	1.24057	0.000999279
1.24545	0.00185	1.24864	0.000661367	1.24811	0.000561755	1.25133	0.000507834	1.24619	0.001
1.25098	0.00185	1.2543	0.000678216	1.25547	0.000565157	1.25691	0.000515393	1.25168	0.00101
1.25649	0.00187	1.26153	0.000681592	1.26094	0.000566527	1.26242	0.000518766	1.25911	0.00102
1.26395	0.00188	1.26714	0.000683282	1.26647	0.000573398	1.26983	0.000520464	1.26469	0.00102
1.26947	0.00189	1.27262	0.000703471	1.27391	0.000592408	1.2754	0.000521742	1.2702	0.00102
1.27505	0.0019	1.27994	0.000702877	1.27943	0.000598281	1.28095	0.000523014	1.27765	0.00103
1.28251	0.00192	1.28569	0.000704651	1.28514	0.000605693	1.28826	0.000542678	1.28326	0.00104
1.28805	0.00192	1.29121	0.000716288	1.29252	0.000608765	1.29395	0.000542119	1.28871	0.00105
1.29364	0.00194	1.29853	0.000727696	1.29795	0.000609087	1.29948	0.000553419	1.29608	0.00106
1.30107	0.00195	1.30413	0.000734344	1.30356	0.000611698	1.3069	0.000555204	1.3018	0.00106
1.30656	0.00196	1.3097	0.000740099	1.31098	0.000622476	1.31241	0.000561864	1.30728	0.00107
1.31208	0.00197	1.31707	0.000743496	1.31653	0.000626663	1.318	0.00056322	1.31467	0.00107
1.3195	0.00199	1.32269	0.000746934	1.3221	0.000628171	1.32545	0.000571851	1.32026	0.00108
1.3251	0.002	1.32817	0.000764265	1.32953	0.000636658	1.33096	0.000575282	1.32582	0.0011
1.33062	0.002	1.33551	0.000768255	1.33502	0.000643789	1.33649	0.000580539	1.33321	0.0011
1.33803	0.00201	1.34117	0.000771595	1.34063	0.000646403	1.3439	0.000582382	1.33876	0.00111
1.34358	0.00202	1.3467	0.000776304	1.34802	0.000662306	1.3495	0.000591252	1.34425	0.00111
1.34908	0.00203	1.35404	0.000781033	1.35348	0.00066595	1.35497	0.000596515	1.35167	0.00112
1.3565	0.00204	1.35971	0.000793782	1.35916	0.000671855	1.36245	0.000600572	1.35731	0.00112
1.36206	0.00206	1.36522	0.000804512	1.36654	0.000674671	1.36799	0.000609742	1.36277	0.00114
1.36763	0.00207	1.37253	0.000820894	1.37198	0.000675505	1.37344	0.000619024	1.37021	0.00114
1.37502	0.00208	1.37821	0.000824055	1.37763	0.000693498	1.38091	0.000624066	1.3758	0.00115
1.38051	0.00208	1.38372	0.0008267	1.38509	0.000693311	1.38653	0.000633088	1.38125	0.00116
1.38617	0.0021	1.39108	0.000833035	1.39049	0.000700793	1.39203	0.000630608	1.38864	0.00115
1.39359	0.00211	1.39669	0.000842093	1.39615	0.00070245	1.39946	0.000642528	1.39435	0.00116
1.39905	0.00212	1.40233	0.000850359	1.40358	0.000707366	1.405	0.000646611	1.39984	0.00117
1.40461	0.00213	1.40965	0.00086125	1.40906	0.00072477	1.41059	0.000658357	1.40721	0.00119
1.41204	0.00214	1.41522	0.000864781	1.41469	0.00072994	1.41799	0.000660039	1.41282	0.00118
1.41762	0.00215	1.42077	0.000866865	1.42209	0.000741716	1.42353	0.0006772	1.41833	0.0012
1.42315	0.00216	1.4281	0.000871739	1.42759	0.000749295	1.42901	0.000667709	1.42574	0.0012
1.43056	0.00218	1.43375	0.000892357	1.43322	0.000751032	1.43651	0.000680826	1.43134	0.00121
1.43613	0.00218	1.43927	0.000895315	1.44062	0.00076542	1.44208	0.00069225	1.43686	0.00122
1.44167	0.00219	1.44666	0.00092033	1.4461	0.000767952	1.44761	0.000702942	1.4443	0.00122
1.44908	0.00219	1.45229	0.000925517	1.45174	0.000778846	1.45501	0.000698126	1.44989	0.00122
1.45468	0.00221	1.45779	0.000928256	1.4591	0.000792747	1.46062	0.000715786	1.45536	0.00124
1.46021	0.00222	1.46516	0.000933717	1.46461	0.000794664	1.46613	0.000720371	1.46283	0.00124
1.46765	0.00223	1.47087	0.000949083	1.47026	0.000797912	1.47352	0.000730198	1.46843	0.00125
1.4732	0.00224	1.47636	0.000954261	1.4777	0.000803811	1.47914	0.000734686	1.47389	0.00126
1.4788	0.00225	1.48369	0.00096181	1.48311	0.000805568	1.48462	0.000736835	1.4813	0.00128
1.48622	0.00226	1.48927	0.000973942	1.48873	0.000831105	1.49206	0.000742347	1.48695	0.00128
1.49169	0.00226	1.49485	0.00097764	1.49614	0.000821847	1.49761	0.000754642	1.49242	0.00129
1.49722	0.00227	1.50222	0.000986123	1.50167	0.000843168	1.50315	0.000756753	1.49981	0.0013
1.50466	0.00228	1.50784	0.000991782	1.5073	0.000848402	1.51061	0.000769361	1.50541	0.0013
1.51027	0.00229	1.51338	0.00101	1.51468	0.00085093	1.51617	0.000781003	1.51096	0.00132
1.51581	0.0023	1.52071	0.00101	1.52018	0.000852762	1.52167	0.000787566	1.51837	0.00133
1.5232	0.00231	1.52641	0.00102	1.52587	0.000870779	1.52911	0.000796888	1.52398	0.00134
1.52874	0.00232	1.53186	0.00104	1.53323	0.000891871	1.53464	0.000801821	1.52946	0.00134
1.53431	0.00234	1.53922	0.00104	1.53868	0.000894553	1.54019	0.000810601	1.53683	0.00135
1.5417	0.00235	1.54489	0.00106	1.54435	0.000896549	1.54764	0.000816893	1.54249	0.00136
1.54726	0.00236	1.55043	0.00107	1.55177	0.000912556	1.55322	0.000835123	1.54803	0.00138
1.55282	0.00237	1.55773	0.00108	1.55718	0.000921356	1.55869	0.000839746	1.55541	0.00139
1.56025	0.00237	1.56344	0.00109	1.5629	0.000926639	1.56606	0.000844551	1.56104	0.00139
1.56576	0.00238	1.56895	0.0011	1.57028	0.000937369	1.5717	0.000849418	1.56646	0.0014
1.57141	0.00239	1.57628	0.00111	1.57568	0.000944979	1.57723	0.000863535	1.57385	0.0014
1.57881	0.00241	1.58191	0.00112	1.58133	0.000947053	1.58465	0.000866323	1.57954	0.00141
1.5843	0.00241	1.58751	0.00113	1.58878	0.000956282	1.59024	0.000874321	1.585	0.00143
1.58986	0.00242	1.59487	0.00115	1.59432	0.000977072	1.59576	0.000896862	1.59249	0.00144
1.59729	0.00244	1.60047	0.00116	1.59992	0.000981782	1.60324	0.000899443	1.59807	0.00144
1.60291	0.00244	1.606	0.00117	1.60733	0.001	1.60877	0.000905381	1.6036	0.00145
1.60842	0.00246	1.61336	0.00118	1.61281	0.001	1.6143	0.000920386	1.61102	0.00146
1.61587	0.00247	1.61901	0.00119	1.61849	0.00102	1.62177	0.000931629	1.61664	0.00147
1.6214	0.00247	1.62456	0.00121	1.62587	0.00103	1.62732	0.000942498	1.62212	0.00149
1.62698	0.00249	1.63189	0.00122	1.63131	0.00104	1.63283	0.000957305	1.62954	0.0015
1.63435	0.00249	1.63749	0.00123	1.63696	0.00104	1.64025	0.000960005	1.63514	0.00151
1.63989	0.0025	1.64303	0.00124	1.64437	0.00107	1.64584	0.000967161	1.64063	0.00151
1.64545	0.00251	1.65038	0.00125	1.64978	0.00107	1.65131	0.000980106	1.64802	0.00153
1.65289	0.00252	1.65606	0.00126	1.6555	0.00109	1.65872	0.000993674	1.65363	0.00154
1.6584	0.00253	1.66159	0.00128	1.6629	0.00109	1.66435	0.000998074	1.65908	0.00156
1.66406	0.00254	1.6689	0.0013	1.66835	0.0011	1.66987	0.00101	1.66649	0.00157
1.67143	0.00254	1.67449	0.00131	1.67395	0.0011	1.67726	0.00102	1.67218	0.00157
1.67694	0.00256	1.68007	0.00132	1.68137	0.00113	1.68281	0.00103	1.67761	0.00158
1.6824	0.00257	1.68741	0.00133	1.68688	0.00114	1.68837	0.00104	1.68502	0.00159
1.68986	0.00258	1.69301	0.00135	1.69248	0.00115	1.69579	0.00105	1.69064	0.0016
1.69548	0.00259	1.69854	0.00137	1.69987	0.00117	1.70134	0.00108	1.69614	0.00162
1.70097	0.0026	1.70593	0.00139	1.70534	0.00118	1.70685	0.00108	1.70358	0.00164
1.70839	0.0026	1.71158	0.0014	1.71102	0.00118	1.7143	0.0011	1.70921	0.00164
1.71395	0.00262	1.71709	0.00141	1.71841	0.00122	1.71988	0.0011	1.71468	0.00166
1.71951	0.00262	1.72446	0.00142	1.72389	0.00122	1.72541	0.00111	1.72206	0.00167
1.72696	0.00264	1.73009	0.00144	1.72956	0.00123	1.73282	0.00114	1.72771	0.00167
1.73253	0.00265	1.73564	0.00145	1.73694	0.00124	1.73839	0.00115	1.73318	0.0017
1.73806	0.00266	1.74295	0.00148	1.74241	0.00125	1.74391	0.00116	1.74062	0.00171
1.7455	0.00267	1.74862	0.0015	1.74808	0.00126	1.7513	0.00117	1.74622	0.00172
1.75095	0.00267	1.75414	0.0015	1.75545	0.00129	1.7569	0.00118	1.75165	0.00173
1.75658	0.00268	1.76145	0.00151	1.76089	0.0013	1.76244	0.00118	1.75902	0.00174
1.76398	0.00268	1.76705	0.00154	1.76649	0.00131	1.76985	0.0012	1.76473	0.00175
1.7695	0.0027	1.77266	0.00156	1.77395	0.00132	1.77533	0.00121	1.7702	0.00177
1.77503	0.00271	1.78	0.00157	1.77942	0.00134	1.78095	0.00124	1.7776	0.00179
1.78244	0.00272	1.78558	0.0016	1.78505	0.00136	1.78839	0.00125	1.78316	0.0018
1.78802	0.00273	1.79114	0.00161	1.79248	0.00138	1.79397	0.00126	1.78871	0.00181
1.79355	0.00274	1.79851	0.00163	1.79794	0.00139	1.79944	0.00128	1.79617	0.00182
1.80099	0.00275	1.8042	0.00164	1.80366	0.0014	1.8069	0.00129	1.8018	0.00184
1.80655	0.00275	1.80974	0.00167	1.81105	0.00142	1.81248	0.00131	1.80731	0.00185
1.81212	0.00277	1.81708	0.00168	1.81652	0.00143	1.81799	0.00132	1.81469	0.00188
1.81951	0.00277	1.82268	0.00172	1.82213	0.00145	1.82543	0.00134	1.82029	0.00189
1.82504	0.00279	1.8282	0.00173	1.82954	0.00147	1.831	0.00134	1.82579	0.0019
1.83061	0.00279	1.83553	0.00176	1.83499	0.00149	1.83648	0.00136	1.83318	0.00192
1.83803	0.0028	1.84125	0.00177	1.84072	0.0015	1.84391	0.00138	1.83881	0.00193
1.84356	0.00281	1.84674	0.00181	1.8481	0.00152	1.84955	0.00139	1.84425	0.00195
1.84917	0.00281	1.85408	0.00181	1.85351	0.00153	1.85506	0.00142	1.85169	0.00197
1.8566	0.00283	1.85966	0.00184	1.85913	0.00157	1.86247	0.00144	1.85733	0.00199
1.86208	0.00284	1.86527	0.00184	1.86656	0.00158	1.86799	0.00144	1.86282	0.002
1.86764	0.00285	1.87265	0.00188	1.87211	0.00161	1.87358	0.00146	1.87024	0.00201
1.8751	0.00286	1.87829	0.0019	1.87772	0.00162	1.881	0.00148	1.87586	0.00204
1.88071	0.00287	1.88383	0.00193	1.88513	0.00165	1.88656	0.00149	1.88139	0.00205
1.88625	0.00287	1.89119	0.00196	1.89062	0.00165	1.89208	0.00152	1.88879	0.00208
1.89362	0.00289	1.89684	0.00198	1.89625	0.00169	1.89947	0.00154	1.89438	0.00209
1.8992	0.0029	1.90234	0.00198	1.90362	0.0017	1.90509	0.00156	1.89988	0.00211
1.90475	0.00291	1.90969	0.00203	1.90911	0.00174	1.91062	0.00158	1.90728	0.00212
1.91213	0.00292	1.91532	0.00206	1.91476	0.00175	1.91806	0.0016	1.91291	0.00216
1.91768	0.00292	1.92083	0.00209	1.92217	0.00178	1.92364	0.00161	1.91843	0.00217
1.92326	0.00293	1.92816	0.00212	1.92761	0.00179	1.9291	0.00164	1.92582	0.00219
1.93064	0.00294	1.93381	0.00215	1.93329	0.00182	1.9365	0.00166	1.9314	0.0022
1.93614	0.00294	1.93932	0.00216	1.94061	0.00184	1.94209	0.00169	1.93685	0.00224
1.94175	0.00297	1.94665	0.00221	1.94606	0.00188	1.94761	0.0017	1.94425	0.00224
1.94916	0.00297	1.95225	0.00223	1.95173	0.00189	1.95507	0.00174	1.94994	0.00228
1.95467	0.00298	1.95783	0.00226	1.95914	0.00194	1.9606	0.00175	1.95541	0.0023
1.96016	0.00298	1.96519	0.00228	1.96468	0.00194	1.96612	0.0018	1.96281	0.00234
1.9676	0.00299	1.97079	0.00232	1.97026	0.00199	1.97358	0.00181	1.9684	0.00235
1.97319	0.003	1.97631	0.00234	1.97766	0.002	1.97916	0.00184	1.97397	0.00237
1.97874	0.00301	1.98373	0.00239	1.98317	0.00204	1.98466	0.00185	1.98134	0.00238
1.98617	0.00302	1.98935	0.0024	1.98879	0.00206	1.99212	0.0019	1.98697	0.00241
1.99174	0.00303	1.99492	0.00241	1.99621	0.00211	1.99771	0.0019	1.99247	0.00244
2.00462	0.00304	2.00226	0.00241	2.0017	0.00211	2.00321	0.00191	1.99986	0.00244
1.98352	0.00277	1.98482	0.00235	2.00575	0.00211	1.96385	0.00172	1.98994	0.00234
1.97745	0.00267	1.97864	0.00231	1.97397	0.00194	1.95797	0.00171	1.97596	0.00229
1.96954	0.00253	1.97073	0.00218	1.96815	0.00192	1.95223	0.00166	1.97003	0.00222
1.96367	0.00247	1.96488	0.00215	1.96025	0.00185	1.94469	0.00165	1.96419	0.0022
1.95778	0.00242	1.95895	0.00208	1.95462	0.00185	1.93897	0.0016	1.95647	0.00214
1.95015	0.00233	1.95131	0.00205	1.94883	0.00177	1.93324	0.00158	1.95067	0.00211
1.94442	0.0023	1.94569	0.002	1.94113	0.00176	1.92577	0.00153	1.94505	0.00207
1.93878	0.00223	1.93987	0.00196	1.93556	0.00172	1.92019	0.00152	1.93748	0.00203
1.93128	0.00219	1.93236	0.00192	1.92997	0.0017	1.91456	0.00149	1.93177	0.00199
1.92558	0.00212	1.92673	0.00187	1.92235	0.00165	1.90704	0.00147	1.92616	0.00197
1.92002	0.00211	1.92112	0.00183	1.91683	0.00163	1.90153	0.00144	1.91871	0.00193
1.91255	0.00203	1.91362	0.0018	1.91126	0.00158	1.8959	0.00144	1.9131	0.00191
1.90685	0.00201	1.908	0.00176	1.9037	0.00157	1.88839	0.00138	1.90742	0.00187
1.90132	0.00197	1.90248	0.00175	1.89807	0.00153	1.8828	0.00138	1.89999	0.00186
1.8939	0.00193	1.89501	0.00171	1.89255	0.00153	1.87723	0.00135	1.89445	0.00181
1.88819	0.00188	1.88937	0.0017	1.88505	0.00148	1.86979	0.00134	1.88872	0.00179
1.88263	0.00187	1.88375	0.00165	1.87948	0.00148	1.86421	0.0013	1.88132	0.00176
1.87521	0.00183	1.87636	0.00165	1.87394	0.00145	1.85859	0.0013	1.87577	0.00175
1.86959	0.00179	1.87074	0.0016	1.86642	0.00143	1.85113	0.00126	1.87018	0.00171
1.86403	0.00177	1.86511	0.00159	1.86088	0.00141	1.84576	0.00126	1.86278	0.0017
1.85661	0.00174	1.85767	0.00155	1.85532	0.0014	1.84011	0.00125	1.85714	0.00166
1.85097	0.00171	1.85215	0.00154	1.84786	0.00137	1.83261	0.00121	1.85157	0.00166
1.84553	0.00171	1.8466	0.00151	1.84229	0.00135	1.82718	0.0012	1.8443	0.00163
1.83809	0.00165	1.83922	0.00149	1.83686	0.00131	1.82159	0.00119	1.83864	0.00161
1.83248	0.00162	1.8336	0.00146	1.82935	0.0013	1.8141	0.00116	1.83302	0.00159
1.82699	0.00161	1.82807	0.00144	1.82382	0.00128	1.80852	0.00115	1.82567	0.00157
1.81959	0.00158	1.82067	0.00141	1.81832	0.00128	1.80297	0.00113	1.82016	0.00154
1.81384	0.00156	1.81499	0.0014	1.81074	0.00125	1.79547	0.00113	1.81444	0.00153
1.80838	0.00154	1.8095	0.00138	1.8051	0.00123	1.78994	0.0011	1.80703	0.00151
1.80099	0.00151	1.8021	0.00137	1.79967	0.00122	1.78448	0.00109	1.80157	0.0015
1.7953	0.0015	1.79641	0.00134	1.79215	0.0012	1.77691	0.00106	1.79589	0.00147
1.78975	0.00147	1.7909	0.00132	1.78667	0.00118	1.7714	0.00104	1.7885	0.00146
1.78235	0.00146	1.7835	0.00131	1.78107	0.00117	1.76577	0.00103	1.78297	0.00144
1.77672	0.00143	1.7779	0.00129	1.7736	0.00116	1.75834	0.00102	1.77737	0.00144
1.7712	0.00141	1.7723	0.00126	1.76805	0.00114	1.75293	0.000997895	1.76995	0.0014
1.76384	0.0014	1.76491	0.00125	1.76256	0.00112	1.74731	0.000994144	1.76433	0.00139
1.75817	0.00139	1.75935	0.00123	1.75507	0.00111	1.7399	0.000975365	1.75878	0.00137
1.75276	0.00135	1.75386	0.00123	1.7496	0.00108	1.73446	0.000961669	1.75144	0.00135
1.74538	0.00134	1.7465	0.00119	1.7441	0.00107	1.72881	0.000952676	1.7459	0.00133
1.73966	0.00133	1.74085	0.00119	1.73661	0.00106	1.72135	0.000936966	1.74027	0.00133
1.73426	0.0013	1.73532	0.00117	1.73105	0.00104	1.71595	0.000930916	1.73294	0.00131
1.72692	0.00128	1.72797	0.00117	1.72559	0.00103	1.71035	0.000917928	1.72741	0.0013
1.72123	0.00126	1.72237	0.00114	1.71814	0.00102	1.70289	0.000906625	1.72177	0.00128
1.71579	0.00124	1.71692	0.00112	1.71253	0.00101	1.69734	0.000880695	1.71443	0.00126
1.70841	0.00124	1.70944	0.00111	1.70704	0.000985003	1.69186	0.000871985	1.70895	0.00124
1.70271	0.00122	1.70385	0.00108	1.6996	0.000982022	1.68441	0.000858596	1.70327	0.00123
1.69717	0.00121	1.69831	0.00108	1.69405	0.000972858	1.67889	0.000854937	1.69591	0.00122
1.68979	0.00118	1.69093	0.00107	1.68852	0.000946017	1.6733	0.000838195	1.69036	0.00121
1.68421	0.00117	1.68537	0.00105	1.68104	0.000930805	1.66588	0.000835402	1.68481	0.00121
1.6787	0.00116	1.67977	0.00104	1.67555	0.000924721	1.66038	0.000825556	1.67743	0.00118
1.67131	0.00115	1.6724	0.00102	1.67006	0.000919826	1.6548	0.000797121	1.6719	0.00117
1.66568	0.00114	1.66685	0.00101	1.6626	0.000899983	1.64733	0.000794693	1.66624	0.00115
1.6602	0.00112	1.66132	0.00099111	1.65709	0.000887489	1.64188	0.000785373	1.65892	0.00115
1.65285	0.0011	1.65391	0.00098728	1.65152	0.000878283	1.6363	0.000781957	1.65337	0.00114
1.64716	0.00109	1.64834	0.000969789	1.64405	0.000864861	1.62879	0.000770965	1.64772	0.00113
1.64172	0.00108	1.6428	0.000953181	1.63848	0.000858843	1.62332	0.00075134	1.64043	0.0011
1.63431	0.00107	1.63537	0.000941305	1.63304	0.000852568	1.61778	0.000742516	1.63484	0.00109
1.62861	0.00106	1.6298	0.000930548	1.62558	0.000833374	1.6103	0.000731963	1.62919	0.00108
1.62316	0.00104	1.62427	0.000919149	1.62001	0.000821645	1.60475	0.00072438	1.62187	0.00107
1.61577	0.00101	1.61688	0.000908492	1.61448	0.000816367	1.5992	0.000711619	1.61636	0.00107
1.6101	0.001	1.61123	0.00090195	1.60703	0.000798774	1.59176	0.000700185	1.61064	0.00105
1.60457	0.000992936	1.60569	0.000873671	1.60143	0.00078847	1.58622	0.000685477	1.60327	0.00103
1.59719	0.000989584	1.59831	0.00086874	1.59591	0.000780491	1.5807	0.000682962	1.59774	0.00102
1.59156	0.000969958	1.59271	0.000854988	1.58841	0.000776143	1.5732	0.000680349	1.59215	0.00102
1.58607	0.000957079	1.58711	0.000852722	1.5829	0.000754012	1.56779	0.000672216	1.58474	0.000998564
1.57864	0.000933196	1.57975	0.000838494	1.57739	0.000748028	1.56218	0.000668257	1.57923	0.00099571
1.573	0.000928308	1.57416	0.000833442	1.5699	0.000738561	1.55468	0.000660366	1.57357	0.000980101
1.56762	0.000917312	1.56871	0.000810558	1.56438	0.000724093	1.54925	0.000639851	1.56628	0.000964909
1.56024	0.000914423	1.5613	0.000804643	1.55892	0.000721805	1.54365	0.000622345	1.56075	0.000952922
1.55452	0.000894805	1.55567	0.000793644	1.55141	0.000712472	1.53616	0.000620514	1.55509	0.000947699
1.54906	0.000875172	1.55017	0.000783694	1.54587	0.000695985	1.53072	0.000618569	1.54778	0.000943224
1.54167	0.000861509	1.54275	0.000778486	1.54038	0.000693937	1.52513	0.000610298	1.54221	0.000932838
1.53597	0.000857365	1.53714	0.000770904	1.53293	0.000691902	1.51766	0.000598761	1.53661	0.000926296
1.53051	0.000852402	1.53164	0.000757963	1.52731	0.000675641	1.51213	0.000586317	1.52925	0.000911883
1.52317	0.000841175	1.52424	0.000751331	1.52184	0.000670621	1.50663	0.000581519	1.52373	0.000899595
1.51746	0.000828133	1.5186	0.00073774	1.5144	0.000654939	1.49919	0.00057067	1.51806	0.000892766
1.51191	0.0008146	1.51306	0.000730432	1.50883	0.000651803	1.49365	0.00056542	1.51067	0.000884994
1.5046	0.000811331	1.50571	0.000721444	1.50327	0.000640309	1.48809	0.00055909	1.50513	0.000873391
1.49899	0.000808762	1.50014	0.000711243	1.49581	0.000628594	1.48065	0.000543561	1.49955	0.000871396
1.49347	0.000798492	1.49455	0.000700981	1.49031	0.000622298	1.47515	0.000538717	1.49219	0.000850581
1.48612	0.000788659	1.48714	0.000696283	1.48483	0.000613238	1.46951	0.000537144	1.48664	0.000838914
1.48042	0.000774263	1.48162	0.00069021	1.47729	0.000608409	1.46209	0.000524664	1.48101	0.000834611
1.47498	0.000752863	1.47606	0.000680224	1.47174	0.000594807	1.45664	0.0005182	1.47365	0.000826499
1.46762	0.000747761	1.46871	0.000676531	1.46628	0.000587598	1.45102	0.000509152	1.46812	0.00082107
1.46192	0.000742275	1.46305	0.000657564	1.4588	0.000583102	1.44357	0.000507322	1.4625	0.000815389
1.45647	0.000736691	1.45754	0.000648884	1.45327	0.000570397	1.43811	0.00050081	1.45517	0.000796375
1.44908	0.000728654	1.45014	0.000638296	1.44778	0.000566183	1.43254	0.000487762	1.44962	0.000790949
1.4434	0.000714487	1.4446	0.000635743	1.44034	0.000560768	1.4251	0.00048603	1.44397	0.000781888
1.43788	0.000706681	1.43901	0.000624551	1.43473	0.00054756	1.41956	0.000475387	1.43661	0.000778519
1.43057	0.000699615	1.43166	0.000611565	1.42924	0.000541881	1.41406	0.000470493	1.43116	0.000774681
1.42485	0.000682991	1.426	0.000609575	1.4218	0.000536951	1.40663	0.000465862	1.42546	0.000766557
1.41938	0.000674881	1.4205	0.00059185	1.4163	0.000534676	1.40111	0.000453607	1.41813	0.000744239
1.41201	0.000670197	1.41316	0.000587105	1.41075	0.000523556	1.39543	0.00044157	1.41261	0.000735254
1.40641	0.000655253	1.40757	0.000583534	1.40324	0.000516098	1.38804	0.000434721	1.40702	0.000730441
1.40087	0.000653152	1.40196	0.000575028	1.39777	0.000507633	1.38262	0.000433628	1.39963	0.000718881
1.39349	0.000641143	1.39454	0.000566749	1.3922	0.00049778	1.377	0.000422417	1.39404	0.000711999
1.38783	0.000637873	1.38901	0.000562218	1.38477	0.000492642	1.36952	0.000418975	1.38841	0.000709525
1.38247	0.000634768	1.38352	0.000556016	1.37924	0.000478423	1.36405	0.000405336	1.38114	0.000689957
1.37507	0.000630642	1.37611	0.000546256	1.37375	0.000477321	1.35846	0.000404226	1.37563	0.000681616
1.36936	0.000614067	1.37052	0.000539427	1.36622	0.000473882	1.35101	0.000398717	1.36989	0.000678535
1.36393	0.000604977	1.36497	0.000533208	1.36072	0.00046036	1.34557	0.000393979	1.36259	0.000673052
1.35646	0.000601896	1.35758	0.000528711	1.35524	0.000458725	1.34	0.000393045	1.35703	0.000665803
1.35079	0.000587464	1.35196	0.000516932	1.34775	0.000445815	1.3325	0.000383746	1.35136	0.000662279
1.34536	0.000582146	1.34648	0.000500681	1.34216	0.000437571	1.32701	0.000369689	1.34404	0.000651209
1.33799	0.000580316	1.33907	0.000494986	1.33666	0.000431979	1.32146	0.000368398	1.33859	0.000642023
1.33232	0.000573746	1.33345	0.000495204	1.32923	0.000424012	1.31403	0.000365869	1.33285	0.000636939
1.32676	0.000558003	1.32787	0.00048898	1.32368	0.000419826	1.30848	0.000354501	1.32551	0.000632489
1.31941	0.000545389	1.32048	0.000477316	1.31812	0.000410207	1.30291	0.000353645	1.31996	0.000629568
1.31382	0.000549518	1.31498	0.000475835	1.31063	0.000405333	1.29545	0.000350575	1.31437	0.000627925
1.30828	0.000542772	1.30939	0.000468092	1.30517	0.000401399	1.28993	0.000342456	1.30706	0.000612852
1.3009	0.000540097	1.30202	0.000465226	1.29965	0.000400439	1.28437	0.00033974	1.30143	0.000603203
1.29523	0.0005291	1.29645	0.000457214	1.29213	0.000391323	1.27693	0.000338634	1.29583	0.000600857
1.28982	0.000513327	1.29086	0.000453376	1.28662	0.000379687	1.27148	0.000333236	1.28849	0.000598923
1.28244	0.000505959	1.28351	0.000446311	1.28113	0.000378775	1.26589	0.000323794	1.28299	0.000595322
1.27675	0.000499438	1.27793	0.000439399	1.27369	0.00037754	1.25842	0.000319105	1.27731	0.000588827
1.27129	0.000497358	1.27236	0.000429577	1.26812	0.000373747	1.25296	0.000313316	1.27004	0.000568075
1.26391	0.000495559	1.26498	0.000423079	1.26267	0.000369728	1.24737	0.000302761	1.26444	0.000562247
1.25825	0.000484092	1.25942	0.000422472	1.25519	0.000360272	1.23992	0.000308807	1.25883	0.000560852
1.25279	0.000472853	1.25391	0.000421012	1.24955	0.000355194	1.23439	0.000301013	1.25146	0.000556115
1.24547	0.000470557	1.24653	0.000406956	1.2441	0.000346681	1.22888	0.000289169	1.24596	0.000546736
1.23974	0.000464103	1.24086	0.000404582	1.23664	0.000341715	1.22145	0.000283679	1.24028	0.000545132
1.23423	0.000454618	1.23532	0.000394592	1.23108	0.000340287	1.2159	0.00028297	1.23291	0.00054324
1.22683	0.000452309	1.22795	0.000389427	1.22554	0.000324165	1.21032	0.000273692	1.22739	0.000532377
1.22121	0.000448313	1.22239	0.00038077	1.21802	0.000321647	1.20286	0.000272769	1.22186	0.000523146
1.21568	0.00044061	1.21676	0.000376945	1.21255	0.000317118	1.19744	0.00026897	1.21449	0.00052023
1.20835	0.000432256	1.20941	0.000374761	1.20704	0.000314722	1.19184	0.000267235	1.20888	0.000516342
1.20269	0.000428237	1.20386	0.000365639	1.1996	0.000307161	1.18434	0.000257395	1.20326	0.000507266
1.19725	0.000419616	1.19839	0.000363554	1.19409	0.000299977	1.17889	0.000246564	1.19601	0.000497595
1.18982	0.000413825	1.19093	0.000353408	1.18857	0.000296598	1.17336	0.000245702	1.19042	0.000496081
1.18417	0.000411037	1.18534	0.000352205	1.18108	0.00028995	1.16584	0.000244852	1.18478	0.000492245
1.17869	0.000405501	1.17981	0.000346501	1.17556	0.000289217	1.16044	0.000239956	1.17748	0.000483675
1.1713	0.000392977	1.17241	0.000340506	1.17003	0.000287871	1.15483	0.000237017	1.17188	0.000485447
1.16562	0.000394009	1.16683	0.000330441	1.16258	0.000286883	1.14735	0.000223821	1.16621	0.000479845
1.16021	0.000387048	1.16134	0.000326212	1.157	0.000280767	1.14179	0.000223241	1.1589	0.000467881
1.15287	0.000380784	1.15395	0.000322614	1.15153	0.000278328	1.13625	0.000214613	1.15338	0.000464482
1.1471	0.000379546	1.14829	0.000322452	1.144	0.000272193	1.12879	0.000214702	1.14768	0.000463257
1.14163	0.000361667	1.14271	0.00031146	1.13849	0.000264581	1.12327	0.000208979	1.14034	0.000453835
1.13423	0.000359818	1.13532	0.000306002	1.13298	0.000257356	1.11767	0.000208269	1.13479	0.000457346
1.12857	0.000358847	1.12973	0.000297656	1.12541	0.000250606	1.11025	0.000204082	1.12916	0.000450534
1.12309	0.000354101	1.12419	0.000296882	1.11995	0.000245793	1.10483	0.000193099	1.12179	0.0004298
1.11571	0.000350463	1.1168	0.000294842	1.11447	0.000245157	1.09921	0.000190025	1.11624	0.000427501
1.11008	0.000347454	1.11124	0.000289051	1.10695	0.000243536	1.09179	0.000191903	1.11065	0.000427542
1.10465	0.000333291	1.10571	0.000287127	1.10147	0.000232992	1.08627	0.000188853	1.10335	0.000424504
1.09728	0.000322459	1.0984	0.000284353	1.09598	0.000223891	1.08072	0.000179186	1.0978	0.000420691
1.09164	0.000321592	1.09277	0.000273414	1.08847	0.00021757	1.07325	0.000175209	1.0922	0.000414322
1.08613	0.000318758	1.08722	0.000267338	1.08292	0.000215563	1.0678	0.000170071	1.08487	0.000409783
1.07876	0.000317306	1.07981	0.00026147	1.07747	0.000210839	1.06218	0.000168383	1.07926	0.000391897
1.07304	0.000310341	1.07421	0.000260766	1.06995	0.000206307	1.05476	0.000167777	1.07361	0.000400872
1.06755	0.00030319	1.0687	0.000256707	1.06437	0.000203135	1.04916	0.0001608	1.06624	0.000389442
1.06015	0.000297105	1.06125	0.000252393	1.05887	0.000198564	1.04362	0.00015479	1.06073	0.000392826
1.0545	0.000296107	1.05563	0.000247589	1.05144	0.000197509	1.03613	0.000150346	1.05507	0.000378778
1.04902	0.000292979	1.05013	0.000245364	1.04586	0.000186259	1.03059	0.000149103	1.04771	0.00037204
1.04161	0.000289098	1.04267	0.000244098	1.04031	0.000184463	1.02502	0.000148058	1.0422	0.000370985
1.03596	0.000282742	1.03711	0.000238669	1.03281	0.000182644	1.01766	0.00014752	1.03652	0.000368948
1.03043	0.000275293	1.03152	0.000235242	1.02728	0.000179925	1.01219	0.000137799	1.02917	0.000362927
1.02312	0.000271484	1.02416	0.00023439	1.02183	0.000174941	1.00658	0.000137279	1.02358	0.000360163
1.01747	0.000273536	1.01861	0.000213559	1.01438	0.00017318	0.99911	0.000134296	1.01806	0.000353497
1.01204	0.000260849	1.0131	0.000212534	1.00881	0.000165363	0.99369	0.000127418	1.01075	0.000351901
1.00464	0.000258803	1.00568	0.000209876	1.00329	0.000155595	0.98807	0.000125713	1.00516	0.000340932
0.99896	0.000253381	1.00012	0.000203788	0.99583	0.000154278	0.98056	0.000125074	0.99951	0.000335499
0.99347	0.0002494	0.99457	0.000197532	0.99034	0.0001515	0.97515	0.000114568	0.99221	0.000332304
0.98611	0.000245884	0.98718	0.000202469	0.9848	0.000148957	0.96959	0.000113479	0.98662	0.000331373
0.98038	0.000245175	0.98158	0.000196246	0.97735	0.000147616	0.96208	0.000113046	0.98094	0.000327008
0.97503	0.000244048	0.97611	0.00018864	0.97174	0.000143902	0.95656	0.000110679	0.97365	0.000319405
0.96762	0.000243133	0.96872	0.000187636	0.96631	0.000143506	0.95088	9.0828e-05	0.96816	0.0003158
0.9619	0.000233213	0.96303	0.000187094	0.95878	0.00014515	0.94354	0.000105013	0.96247	0.000313564
0.95623	0.000221367	0.95749	0.000183011	0.9532	0.000134078	0.93804	9.02302e-05	0.95511	0.000308512
0.94902	0.000220551	0.9502	0.000180563	0.94781	0.000133708	0.93247	8.99707e-05	0.94953	0.000307631
0.94338	0.000218418	0.9445	0.000170494	0.94022	0.000132159	0.92501	7.70719e-05	0.94393	0.000305858
0.9379	0.000208113	0.93899	0.000168454	0.93472	0.000120953	0.91957	7.63172e-05	0.93661	0.000294997
0.93053	0.000205604	0.93158	0.00016105	0.92926	0.000114225	0.91393	7.6093e-05	0.93101	0.000292924
0.92484	0.000204329	0.92603	0.000160588	0.92173	0.000120142	0.90649	7.57969e-05	0.92544	0.00029081
0.9194	0.000197621	0.92048	0.000157096	0.91622	0.000113453	0.90106	7.44039e-05	0.91814	0.000285825
0.91198	0.000190701	0.91307	0.00014962	0.91074	0.00011005	0.89544	6.97531e-05	0.91253	0.000288817
0.90625	0.000188034	0.90747	0.00014454	0.90324	0.000107163	0.88798	6.72916e-05	0.90687	0.000276654
0.90089	0.000186389	0.90196	0.00013974	0.89767	0.000106216	0.88255	6.66772e-05	0.89957	0.000268921
0.89346	0.000186773	0.89454	0.000139194	0.89221	9.33342e-05	0.87694	5.94025e-05	0.89402	0.000268036
0.88777	0.000182937	0.88894	0.000137035	0.88474	8.81767e-05	0.86946	5.76768e-05	0.88831	0.00026604
0.88238	0.00017317	0.88347	0.000134244	0.87911	8.77039e-05	0.86396	5.39587e-05	0.88101	0.000261586
0.87494	0.000166528	0.87604	0.00013231	0.87366	8.72097e-05	0.85847	4.7219e-05	0.87555	0.000255644
0.86929	0.000169024	0.8704	0.000131913	0.86619	8.54142e-05	0.85101	4.41946e-05	0.86988	0.000253341
0.86376	0.000160993	0.86489	0.000126289	0.86062	8.38635e-05	0.84546	4.23e-05	0.86249	0.000246338
0.85642	0.0001591	0.85754	0.000121337	0.85516	7.88011e-05	0.83988	3.91322e-05	0.85697	0.000242938
0.85082	0.000154546	0.85198	0.000116085	0.84767	7.82407e-05	0.83244	3.89741e-05	0.85143	0.000243961
0.84533	0.000151916	0.84639	0.000112065	0.84218	7.17307e-05	0.82704	3.86958e-05	0.84407	0.000241251
0.83792	0.000149082	0.839	0.00010911	0.83667	6.53091e-05	0.82145	3.49194e-05	0.8385	0.000237781
0.83226	0.000147453	0.83347	0.000108366	0.82917	5.7981e-05	0.81402	3.39668e-05	0.83287	0.000235603
0.82687	0.000141779	0.82793	9.79388e-05	0.82367	5.6704e-05	0.8085	2.61675e-05	0.82552	0.00022502
0.81946	0.000138823	0.82055	9.72706e-05	0.81821	5.57119e-05	0.80292	1.895e-05	0.82	0.000222697
0.81376	0.000133385	0.81495	9.5942e-05	0.81065	5.43295e-05	0.79541	1.82912e-05	0.81437	0.000222008
0.80831	0.000132129	0.80943	9.29133e-05	0.80513	5.10765e-05	0.79001	1.73599e-05	0.80703	0.000219181
0.80089	0.000126467	0.80202	9.25212e-05	0.79968	4.67851e-05	0.7844	1.71444e-05	0.80149	0.00021504
0.79527	0.000124146	0.79644	8.85832e-05	0.7922	4.34409e-05	0.77693	1.28464e-05	0.7958	0.000213173
0.78985	0.000123602	0.79097	8.0173e-05	0.78661	4.00962e-05	0.77139	1.22459e-05	0.78848	0.000199845
0.78244	0.000122475	0.78353	7.89264e-05	0.78116	3.56154e-05	0.76593	-5.67339e-07	0.78297	0.000199229
0.77673	0.000113852	0.77785	7.50187e-05	0.77367	3.31688e-05	0.75844	3.12888e-06	0.77728	0.000199852
0.77122	0.000105904	0.77228	7.1226e-05	0.76805	3.08826e-05	0.75289	-5.63149e-07	0.76994	0.000197772
0.7639	0.000102944	0.76497	6.79169e-05	0.76256	2.92059e-05	0.74736	-1.77e-06	0.76448	0.000197162
0.75824	0.000101704	0.75939	6.4274e-05	0.75508	2.85947e-05	0.73992	-1.87989e-06	0.75883	0.000193893
0.75276	0.000101142	0.75383	5.81021e-05	0.74961	2.72838e-05	0.73446	-9.59058e-06	0.7515	0.000178017
0.74536	0.000100716	0.74645	5.70052e-05	0.74411	1.3317e-05	0.72891	-1.22967e-05	0.74591	0.000176016
0.7397	8.76839e-05	0.74084	5.59204e-05	0.73659	1.32596e-05	0.72138	-1.49363e-05	0.74028	0.00017417
0.73425	8.46364e-05	0.73534	4.98713e-05	0.7311	1.25293e-05	0.71594	-2.48415e-05	0.73296	0.00017107
0.72687	8.00934e-05	0.72797	4.90104e-05	0.72561	1.24896e-05	0.71029	-2.47597e-05	0.72741	0.000172883
0.72115	7.77213e-05	0.72235	4.88511e-05	0.7181	9.2049e-06	0.7028	-2.01981e-05	0.72175	0.000169817
0.71574	7.59504e-05	0.71686	4.3506e-05	0.71256	1.29238e-06	0.69733	-2.4572e-05	0.71441	0.000160795
0.70832	7.56221e-05	0.7094	4.26301e-05	0.70702	-2.0992e-06	0.69178	-2.44917e-05	0.70886	0.000159211
0.70264	7.49594e-05	0.7038	4.0906e-05	0.69952	-2.08997e-06	0.68431	-3.70061e-05	0.70322	0.000158686
0.69721	6.45608e-05	0.69833	3.31613e-05	0.69397	-3.95666e-06	0.6788	-3.7242e-05	0.69587	0.000157274
0.68979	6.3809e-05	0.69091	3.12971e-05	0.68845	-6.35845e-06	0.67324	-3.73289e-05	0.69035	0.000152732
0.68414	6.3225e-05	0.68522	2.96533e-05	0.68099	-7.95228e-06	0.66578	-3.71624e-05	0.68469	0.000152142
0.67867	5.96644e-05	0.67975	2.6509e-05	0.67548	-1.29435e-05	0.66029	-4.33799e-05	0.67738	0.000146831
0.67125	5.94009e-05	0.67237	2.52553e-05	0.66994	-1.75503e-05	0.6547	-4.63356e-05	0.6719	0.000138056
0.66563	5.79154e-05	0.6668	2.41054e-05	0.66248	-2.05178e-05	0.6473	-4.61283e-05	0.66621	0.000137586
0.66014	4.86553e-05	0.66123	1.76657e-05	0.65699	-2.10213e-05	0.64188	-5.35542e-05	0.65885	0.000133934
0.65271	4.84376e-05	0.65382	1.09203e-05	0.65149	-2.09516e-05	0.6362	-5.73461e-05	0.6533	0.000134062
0.64703	4.47368e-05	0.64826	1.0545e-05	0.64395	-2.25114e-05	0.62875	-5.76507e-05	0.64764	0.000132389
0.64167	4.4463e-05	0.64275	4.81784e-06	0.63844	-2.78862e-05	0.62324	-5.81651e-05	0.64032	0.000124274
0.63422	3.26139e-05	0.63529	2.39808e-06	0.63292	-2.79979e-05	0.61762	-6.14479e-05	0.63478	0.000116695
0.62848	3.19985e-05	0.62965	1.32989e-06	0.62543	-3.40082e-05	0.61019	-6.53508e-05	0.6291	0.000115665
0.62302	2.81091e-05	0.62414	-6.33171e-06	0.61989	-3.58135e-05	0.60477	-6.67058e-05	0.62178	0.000113424
0.61569	2.71518e-05	0.61674	-1.05691e-05	0.61441	-3.56923e-05	0.5992	-6.8707e-05	0.61622	0.00011475
0.60998	2.70559e-05	0.61117	-8.98599e-06	0.60695	-3.97501e-05	0.5917	-7.41742e-05	0.61058	0.000110197
0.60456	2.52141e-05	0.60568	-1.7482e-05	0.60135	-4.48759e-05	0.58615	-7.53763e-05	0.60324	0.000106165
0.59723	2.45413e-05	0.59829	-1.23163e-05	0.59588	-4.80431e-05	0.58069	-7.57008e-05	0.59778	0.000105011
0.59152	1.36162e-05	0.59262	-2.03553e-05	0.58839	-5.03719e-05	0.57322	-7.90082e-05	0.59209	0.000100178
0.58598	6.61945e-06	0.58706	-2.26095e-05	0.58287	-5.23762e-05	0.56769	-7.87306e-05	0.58472	9.55924e-05
0.57864	5.68218e-06	0.5797	-2.43828e-05	0.57735	-5.21933e-05	0.56207	-8.43911e-05	0.57919	9.5259e-05
0.57302	3.14291e-06	0.57416	-2.83511e-05	0.5699	-6.04815e-05	0.55462	-8.39887e-05	0.57356	9.05547e-05
0.56754	5.92619e-07	0.5686	-2.95917e-05	0.56438	-6.07266e-05	0.54918	-8.5975e-05	0.56625	8.80335e-05
0.56008	-1.45942e-06	0.5612	-3.05224e-05	0.5588	-6.40027e-05	0.54354	-8.67801e-05	0.56065	8.16562e-05
0.55443	-6.11706e-06	0.55567	-3.10106e-05	0.55136	-6.68649e-05	0.53611	-9.08488e-05	0.55504	7.80631e-05
0.54895	-6.27408e-06	0.5501	-3.1001e-05	0.54582	-6.74482e-05	0.53064	-9.69061e-05	0.5477	7.46015e-05
0.5416	-6.8095e-06	0.54267	-4.05345e-05	0.54029	-6.72065e-05	0.52503	-9.84711e-05	0.54209	7.07507e-05
0.53592	-6.95471e-06	0.53711	-4.20249e-05	0.53287	-7.13361e-05	0.51759	-9.79909e-05	0.53652	7.02606e-05
0.53046	-1.39314e-05	0.53154	-4.30528e-05	0.52729	-7.35167e-05	0.51216	-9.76406e-05	0.52916	6.39638e-05
0.52312	-1.67299e-05	0.52413	-4.40021e-05	0.52182	-7.46346e-05	0.50655	-9.64981e-05	0.52364	6.24591e-05
0.51749	-1.85836e-05	0.51862	-4.75643e-05	0.51435	-8.09828e-05	0.49908	-9.60195e-05	0.51802	6.30612e-05
0.51196	-1.93815e-05	0.51307	-4.7541e-05	0.50877	-8.0745e-05	0.49363	-9.41729e-05	0.51066	6.19272e-05
0.50463	-2.58805e-05	0.50568	-5.16789e-05	0.5033	-8.15354e-05	0.48809	-9.53158e-05	0.50515	5.89298e-05
0.49896	-2.75516e-05	0.50004	-5.15962e-05	0.49588	-8.22878e-05	0.48064	-9.35528e-05	0.49949	5.79868e-05
0.4934	-2.98032e-05	0.49453	-5.40932e-05	0.49028	-8.68035e-05	0.47506	-9.77503e-05	0.49215	4.78078e-05
0.48604	-3.67912e-05	0.48721	-5.63801e-05	0.48478	-8.75641e-05	0.4695	-9.32269e-05	0.48663	4.53451e-05
0.48044	-3.66524e-05	0.48162	-6.25296e-05	0.47726	-8.78559e-05	0.46206	-9.69721e-05	0.48104	4.42018e-05
0.4749	-4.07604e-05	0.47601	-6.70343e-05	0.47175	-9.19314e-05	0.45663	-9.596e-05	0.47363	4.27382e-05
0.46747	-4.05551e-05	0.46858	-6.91562e-05	0.46622	-9.15862e-05	0.45102	-9.59361e-05	0.46806	4.09382e-05
0.46181	-4.27141e-05	0.46305	-7.06686e-05	0.45876	-9.27119e-05	0.44352	-9.50963e-05	0.46242	3.61611e-05
0.45642	-4.88038e-05	0.45753	-7.47875e-05	0.45324	-9.48411e-05	0.43803	-9.50775e-05	0.45512	2.922e-05
0.44904	-5.15257e-05	0.45012	-7.44076e-05	0.44774	-9.66281e-05	0.43248	-9.43688e-05	0.44955	2.74905e-05
0.44333	-5.19109e-05	0.44448	-7.5362e-05	0.4402	-9.39899e-05	0.42502	-9.16715e-05	0.4439	2.58833e-05
0.4378	-5.29007e-05	0.43897	-7.38352e-05	0.43468	-9.59229e-05	0.41954	-9.13188e-05	0.43654	2.49723e-05
0.43049	-5.26914e-05	0.43153	-8.22037e-05	0.4292	-9.32721e-05	0.41399	-9.26213e-05	0.43102	2.42071e-05
0.4248	-6.06279e-05	0.42596	-7.78183e-05	0.42173	-9.50569e-05	0.40647	-9.04783e-05	0.42539	2.06721e-05
0.41937	-6.16686e-05	0.42046	-8.15683e-05	0.41614	-9.47148e-05	0.40096	-9.17677e-05	0.41803	1.98682e-05
0.412	-6.18429e-05	0.41312	-8.04306e-05	0.41071	-9.43519e-05	0.39542	-9.14049e-05	0.41258	1.74849e-05
0.4063	-6.63109e-05	0.40742	-9.01892e-05	0.40319	-8.90431e-05	0.38798	-9.09177e-05	0.40687	1.56194e-05
0.40075	-6.99379e-05	0.40189	-9.00991e-05	0.39768	-9.29275e-05	0.38251	-8.87983e-05	0.39952	1.08691e-05
0.39341	-6.95711e-05	0.39457	-9.15202e-05	0.39212	-9.25578e-05	0.37693	-8.84397e-05	0.394	9.16289e-06
0.3878	-6.92912e-05	0.38895	-8.92673e-05	0.38469	-9.2064e-05	0.3695	-8.53357e-05	0.38842	9.12619e-06
0.38233	-7.53242e-05	0.38341	-9.07881e-05	0.37922	-9.17003e-05	0.36401	-8.76099e-05	0.38106	4.15987e-06
0.37494	-7.66417e-05	0.37601	-8.99888e-05	0.37364	-9.13291e-05	0.35841	-8.46448e-05	0.37546	-2.15999e-06
0.36926	-7.95307e-05	0.37046	-8.9938e-05	0.36615	-8.47629e-05	0.35096	-8.41806e-05	0.3699	-3.1488e-06
0.36381	-8.20119e-05	0.36489	-8.93544e-05	0.3606	-8.44186e-05	0.34556	-8.42635e-05	0.36251	-5.05711e-06
0.35647	-7.87875e-05	0.35753	-9.53391e-05	0.35513	-8.40792e-05	0.34	-8.549e-05	0.35701	-5.03667e-06
0.35083	-8.12309e-05	0.35192	-8.95413e-05	0.34773	-8.78079e-05	0.33255	-8.49426e-05	0.35137	-5.72136e-06
0.34541	-8.12435e-05	0.34645	-9.45612e-05	0.34226	-8.74515e-05	0.32709	-8.46665e-05	0.34415	-7.55299e-06
0.33802	-8.73016e-05	0.33907	-8.86901e-05	0.33672	-9.14808e-05	0.32147	-8.42365e-05	0.33858	-1.10041e-05
0.33236	-8.52738e-05	0.33352	-9.07723e-05	0.32928	-8.66061e-05	0.31398	-8.42276e-05	0.33291	-1.09575e-05
0.32691	-9.00443e-05	0.32803	-8.79587e-05	0.32371	-8.67646e-05	0.30852	-8.34108e-05	0.32558	-1.09867e-05
0.31953	-8.97082e-05	0.32059	-8.84674e-05	0.31816	-8.44624e-05	0.30299	-8.34277e-05	0.32006	-1.0941e-05
0.31382	-9.07407e-05	0.31498	-8.4934e-05	0.31076	-8.59156e-05	0.29553	-7.77488e-05	0.31441	-1.38444e-05
0.30839	-9.03652e-05	0.3095	-8.77246e-05	0.30524	-8.5554e-05	0.28997	-8.2594e-05	0.30705	-1.08331e-05
0.30098	-9.00814e-05	0.30208	-8.49781e-05	0.29968	-8.51895e-05	0.28442	-7.7082e-05	0.30151	-1.00454e-05
0.29536	-8.94659e-05	0.29652	-8.65534e-05	0.29215	-8.17156e-05	0.27691	-8.11816e-05	0.29594	-7.07618e-06
0.28979	-8.9081e-05	0.29088	-8.61769e-05	0.28668	-8.33636e-05	0.2715	-7.74808e-05	0.28856	-9.94539e-06
0.28241	-8.78129e-05	0.28349	-8.68576e-05	0.28117	-8.10209e-05	0.2659	-8.04817e-05	0.28295	-6.84001e-06
0.27673	-9.05992e-05	0.27789	-8.53099e-05	0.27365	-8.05455e-05	0.25838	-7.66812e-05	0.27728	-9.85832e-06
0.27131	-8.70529e-05	0.27244	-8.61103e-05	0.26811	-7.64721e-05	0.25292	-7.96567e-05	0.27	-1.10318e-05
0.2639	-8.96889e-05	0.26497	-8.56047e-05	0.2626	-7.64956e-05	0.24735	-7.6009e-05	0.26445	-1.09836e-05
0.25819	-8.92838e-05	0.25937	-8.68459e-05	0.25506	-7.60389e-05	0.23981	-8.01363e-05	0.25874	-1.02083e-05
0.25276	-9.04883e-05	0.25382	-8.22656e-05	0.24953	-7.94093e-05	0.23436	-7.19649e-05	0.25141	-1.08703e-05
0.24533	-8.99511e-05	0.24641	-8.28356e-05	0.24403	-7.90595e-05	0.22876	-7.8374e-05	0.24596	-1.02037e-05
0.23962	-9.11897e-05	0.2408	-8.1255e-05	0.23655	-7.8584e-05	0.22134	-7.12058e-05	0.24021	-1.0058e-05
0.23419	-8.91469e-05	0.23529	-8.20964e-05	0.23095	-7.93195e-05	0.21579	-7.38862e-05	0.23286	-1.00964e-05
0.22681	-9.03335e-05	0.22792	-8.04119e-05	0.22552	-7.78837e-05	0.21031	-7.02826e-05	0.22734	-1.00512e-05
0.22108	-8.73187e-05	0.22229	-7.93072e-05	0.21807	-7.66937e-05	0.20274	-7.30928e-05	0.22173	-8.04142e-06
0.21558	-8.6925e-05	0.21675	-7.44667e-05	0.21255	-7.44649e-05	0.19743	-6.97402e-05	0.21436	-7.09106e-06
0.20825	-8.31494e-05	0.20926	-7.84616e-05	0.20695	-7.41214e-05	0.19177	-7.24265e-05	0.20882	-7.05872e-06
0.20248	-8.27519e-05	0.20388	-7.36788e-05	0.1996	-7.36695e-05	0.18431	-6.90728e-05	0.20321	-7.02599e-06
0.19718	-7.98512e-05	0.19826	-7.33351e-05	0.19399	-7.26601e-05	0.17884	-7.24226e-05	0.1959	-6.98328e-06
0.1898	-7.93589e-05	0.19087	-7.33921e-05	0.18851	-7.52132e-05	0.17324	-6.84268e-05	0.19028	-9.81644e-06
0.1841	-8.16694e-05	0.1853	-7.63701e-05	0.18101	-7.4739e-05	0.1658	-7.16213e-05	0.18472	-9.77058e-06
0.17865	-8.19222e-05	0.17973	-7.27053e-05	0.17545	-7.33913e-05	0.16032	-6.89558e-05	0.17732	-9.70952e-06
0.17129	-8.07861e-05	0.17237	-7.55369e-05	0.16996	-6.98784e-05	0.15469	-7.18944e-05	0.17184	-9.46772e-06
0.16557	-8.10133e-05	0.16672	-7.19035e-05	0.16252	-7.25839e-05	0.14723	-6.8178e-05	0.16619	-5.46674e-06
0.16013	-8.06346e-05	0.16121	-7.89867e-05	0.15696	-7.21036e-05	0.14174	-6.92227e-05	0.15885	-5.43235e-06
0.15278	-7.83001e-05	0.15383	-7.10729e-05	0.15147	-7.18937e-05	0.13621	-6.75231e-05	0.15329	-6.59966e-06
0.14704	-7.71322e-05	0.14825	-7.90313e-05	0.14398	-7.12943e-05	0.12876	-6.8436e-05	0.14765	-5.78077e-06
0.14159	-7.754e-05	0.1427	-7.09208e-05	0.13841	-7.0957e-05	0.12325	-6.64016e-05	0.14028	-6.52521e-06
0.13425	-7.69928e-05	0.13533	-7.98058e-05	0.13289	-7.06032e-05	0.11767	-6.77638e-05	0.13481	-9.32678e-06
0.12859	-7.66084e-05	0.12971	-7.5806e-05	0.12546	-7.01496e-05	0.11027	-6.56345e-05	0.12919	-6.46176e-06
0.12308	-7.6234e-05	0.12418	-7.90224e-05	0.11992	-6.98044e-05	0.10475	-6.8723e-05	0.12179	-1.09018e-05
0.11571	-7.70139e-05	0.11678	-7.71979e-05	0.1144	-6.94599e-05	0.09915	-6.4977e-05	0.11624	-1.08479e-05
0.11009	-7.53525e-05	0.11122	-7.68135e-05	0.10691	-6.70092e-05	0.09174	-6.55992e-05	0.11064	-7.83739e-06
0.10453	-7.659e-05	0.10562	-7.63844e-05	0.10139	-6.66746e-05	0.0863	-6.19222e-05	0.10331	-7.78562e-06
0.09717	-7.32493e-05	0.09826	-7.58752e-05	0.09592	-6.62567e-05	0.08069	-6.39981e-05	0.09774	-7.7463e-06
0.09154	-7.72175e-05	0.09267	-7.4195e-05	0.08846	-6.58057e-05	0.07326	-6.11793e-05	0.0921	-7.7065e-06
0.08608	-7.2323e-05	0.0872	-7.21853e-05	0.08294	-6.5172e-05	0.06778	-6.32337e-05	0.0848	-8.81392e-06
0.07872	-7.59602e-05	0.07979	-7.09942e-05	0.07747	-6.42117e-05	0.0622	-6.05486e-05	0.07927	-8.76892e-06
0.07305	-7.21651e-05	0.07423	-7.13237e-05	0.06991	-6.37611e-05	0.05471	-6.24593e-05	0.07363	-8.17284e-06
0.06765	-7.51802e-05	0.06869	-7.02644e-05	0.06444	-6.50433e-05	0.0493	-6.15833e-05	0.0663	-8.66359e-06
0.0602	-7.13008e-05	0.06126	-6.93707e-05	0.05896	-6.31084e-05	0.0437	-6.55377e-05	0.06075	-8.07484e-06
0.05455	-7.42577e-05	0.05568	-6.69147e-05	0.05152	-6.42539e-05	0.03621	-6.08151e-05	0.05509	-8.03173e-06
0.0491	-7.05544e-05	0.05025	-6.86511e-05	0.04591	-6.39113e-05	0.03068	-6.47201e-05	0.0478	-7.97911e-06
0.04171	-7.30978e-05	0.04285	-6.61016e-05	0.04038	-6.35736e-05	0.02519	-6.01684e-05	0.04228	-8.23475e-06
0.03604	-7.04804e-05	0.0372	-6.57434e-05	0.03293	-6.35485e-05	0.01771	-6.3906e-05	0.03663	-8.1901e-06
0.03048	-7.23102e-05	0.0316	-6.79068e-05	0.02743	-6.35614e-05	0.01215	-5.7607e-05	0.02925	-9.55436e-06
0.02316	-6.96038e-05	0.02429	-6.94126e-05	0.02183	-6.28657e-05	0.00661	-5.72918e-05	0.0237	-9.50284e-06
0.0175	-6.92186e-05	0.01862	-6.70519e-05	0.01437	-6.27531e-05	-0.000859013	-5.68666e-05	0.01808	-8.04356e-06
0.01201	-6.8718e-05	0.01308	-6.86448e-05	0.00888	-6.24139e-05	--	--	0.0107	-9.38218e-06
0.00462	-6.82161e-05	0.00572	-6.6203e-05	0.00337	-5.49433e-05	--	--	0.00519	-6.72485e-06
--	--	0.000113028	-6.32036e-05	-0.00409	-5.32299e-05	--	--	-0.000474718	-9.46272e-06
--	--	-0.00532	-6.02761e-05	--	--

## Sheet: Supplementary Fig. 1
CPOU		CPOU fiber
temperature	weight	temperature	weight
29.892	100	29.766	100
30.142	100.204	30.016	100.183
30.392	100.225	30.266	100.205
30.642	100.241	30.516	100.221
30.892	100.249	30.766	100.232
31.142	100.258	31.016	100.234
31.392	100.26	31.266	100.232
31.642	100.262	31.516	100.226
31.892	100.257	31.766	100.225
32.142	100.251	32.016	100.214
32.392	100.247	32.266	100.213
32.642	100.246	32.516	100.211
32.892	100.242	32.766	100.211
33.142	100.234	33.016	100.207
33.392	100.23	33.266	100.201
33.642	100.227	33.516	100.2
33.892	100.223	33.766	100.196
34.142	100.219	34.016	100.196
34.392	100.217	34.266	100.192
34.642	100.212	34.516	100.191
34.892	100.212	34.766	100.195
35.142	100.209	35.016	100.192
35.392	100.208	35.266	100.19
35.642	100.207	35.516	100.194
35.892	100.207	35.766	100.19
36.142	100.203	36.016	100.191
36.392	100.203	36.266	100.19
36.642	100.199	36.516	100.19
36.892	100.197	36.766	100.19
37.142	100.196	37.016	100.189
37.392	100.193	37.266	100.188
37.642	100.192	37.516	100.188
37.892	100.189	37.766	100.184
38.142	100.186	38.016	100.188
38.392	100.185	38.266	100.185
38.642	100.185	38.516	100.187
38.892	100.18	38.766	100.186
39.142	100.181	39.016	100.182
39.392	100.179	39.266	100.186
39.642	100.177	39.516	100.183
39.892	100.177	39.766	100.181
40.142	100.174	40.016	100.181
40.392	100.172	40.266	100.181
40.642	100.166	40.516	100.18
40.892	100.169	40.766	100.179
41.142	100.166	41.016	100.174
41.392	100.162	41.266	100.176
41.642	100.16	41.516	100.177
41.892	100.158	41.766	100.173
42.142	100.158	42.016	100.173
42.392	100.153	42.266	100.166
42.642	100.153	42.516	100.166
42.892	100.146	42.766	100.164
43.142	100.145	43.016	100.161
43.392	100.14	43.266	100.163
43.642	100.138	43.516	100.158
43.892	100.14	43.766	100.154
44.142	100.134	44.016	100.152
44.392	100.131	44.266	100.152
44.642	100.128	44.516	100.154
44.892	100.126	44.766	100.154
45.142	100.126	45.016	100.15
45.392	100.123	45.266	100.149
45.642	100.123	45.516	100.148
45.892	100.121	45.766	100.144
46.142	100.121	46.016	100.146
46.392	100.117	46.266	100.148
46.642	100.116	46.516	100.147
46.892	100.111	46.766	100.147
47.142	100.111	47.016	100.146
47.392	100.111	47.266	100.144
47.642	100.108	47.516	100.139
47.892	100.109	47.766	100.137
48.142	100.101	48.016	100.137
48.392	100.099	48.266	100.135
48.642	100.096	48.516	100.135
48.892	100.091	48.766	100.128
49.142	100.087	49.016	100.129
49.392	100.086	49.266	100.127
49.642	100.082	49.516	100.124
49.892	100.079	49.766	100.123
50.142	100.081	50.016	100.121
50.392	100.079	50.266	100.122
50.642	100.071	50.516	100.12
50.892	100.069	50.766	100.118
51.142	100.069	51.016	100.116
51.392	100.069	51.266	100.116
51.642	100.064	51.516	100.114
51.892	100.062	51.766	100.112
52.142	100.062	52.016	100.11
52.392	100.057	52.266	100.108
52.642	100.055	52.516	100.105
52.892	100.052	52.766	100.106
53.142	100.05	53.016	100.103
53.392	100.052	53.266	100.101
53.642	100.049	53.516	100.099
53.892	100.047	53.766	100.101
54.142	100.044	54.016	100.097
54.392	100.042	54.266	100.099
54.642	100.042	54.516	100.097
54.892	100.039	54.766	100.095
55.142	100.039	55.016	100.093
55.392	100.037	55.266	100.093
55.642	100.034	55.516	100.091
55.892	100.032	55.766	100.089
56.142	100.032	56.016	100.086
56.392	100.027	56.266	100.086
56.642	100.027	56.516	100.084
56.892	100.025	56.766	100.082
57.142	100.027	57.016	100.082
57.392	100.025	57.266	100.078
57.642	100.022	57.516	100.078
57.892	100.023	57.766	100.076
58.142	100.02	58.016	100.076
58.392	100.02	58.266	100.076
58.642	100.017	58.516	100.074
58.892	100.017	58.766	100.074
59.142	100.017	59.016	100.074
59.392	100.015	59.266	100.074
59.642	100.015	59.516	100.074
59.892	100.015	59.766	100.071
60.142	100.012	60.016	100.07
60.392	100.012	60.266	100.07
60.642	100.01	60.516	100.07
60.892	100.01	60.766	100.068
61.142	100.007	61.016	100.063
61.392	100.007	61.266	100.063
61.642	100.007	61.516	100.063
61.892	99.9997	61.766	100.063
62.142	100	62.016	100.062
62.392	99.9955	62.266	100.057
62.642	99.9953	62.516	100.057
62.892	99.9926	62.766	100.055
63.142	99.9911	63.016	100.055
63.392	99.9902	63.266	100.053
63.642	99.9877	63.516	100.053
63.892	99.985	63.766	100.053
64.142	99.9852	64.016	100.053
64.392	99.9825	64.266	100.053
64.642	99.9827	64.516	100.052
64.892	99.978	64.766	100.051
65.142	99.9757	65.016	100.051
65.392	99.9754	65.266	100.049
65.642	99.9732	65.516	100.046
65.892	99.9731	65.766	100.049
66.142	99.968	66.016	100.049
66.392	99.9682	66.266	100.048
66.642	99.9655	66.516	100.044
66.892	99.9648	66.766	100.044
67.142	99.9631	67.016	100.042
67.392	99.9604	67.266	100.042
67.642	99.9605	67.516	100.04
67.892	99.9582	67.766	100.04
68.142	99.958	68.016	100.038
68.392	99.9533	68.266	100.036
68.642	99.9531	68.516	100.034
68.892	99.9508	68.766	100.032
69.142	99.9495	69.016	100.03
69.392	99.9483	69.266	100.027
69.642	99.9447	69.516	100.027
69.892	99.9434	69.766	100.028
70.142	99.9379	70.016	100.027
70.392	99.9402	70.266	100.023
70.642	99.9409	70.516	100.021
70.892	99.9382	70.766	100.021
71.142	99.9384	71.016	100.021
71.392	99.9376	71.266	100.019
71.642	99.9359	71.516	100.018
71.892	99.9336	71.766	100.017
72.142	99.9307	72.016	100.013
72.392	99.9286	72.266	100.01
72.642	99.9263	72.516	100.011
72.892	99.9237	72.766	100.008
73.142	99.921	73.016	100.008
73.392	99.9216	73.266	100.008
73.642	99.9163	73.516	100.006
73.892	99.9138	73.766	100.007
74.142	99.9112	74.016	100.002
74.392	99.9088	74.266	100.002
74.642	99.9035	74.516	100.002
74.892	99.9044	74.766	100
75.142	99.904	75.016	99.9993
75.392	99.9016	75.266	99.9978
75.642	99.8992	75.516	99.9937
75.892	99.8982	75.766	99.9934
76.142	99.8925	76.016	99.9925
76.392	99.8941	76.266	99.9917
76.642	99.8916	76.516	99.9894
76.892	99.889	76.766	99.9848
77.142	99.8891	77.016	99.9836
77.392	99.8842	77.266	99.981
77.642	99.8825	77.516	99.981
77.892	99.8792	77.766	99.9813
78.142	99.8768	78.016	99.9789
78.392	99.8743	78.266	99.9812
78.642	99.8691	78.516	99.9789
78.892	99.8692	78.766	99.9791
79.142	99.8695	79.016	99.9747
79.392	99.8669	79.266	99.9749
79.642	99.867	79.516	99.9708
79.892	99.867	79.766	99.9705
80.142	99.8643	80.016	99.9702
80.392	99.8566	80.266	99.9705
80.642	99.8571	80.516	99.9686
80.892	99.8547	80.766	99.9683
81.142	99.852	81.016	99.9637
81.392	99.8487	81.266	99.9644
81.642	99.8473	81.516	99.962
81.892	99.8441	81.766	99.9616
82.142	99.8407	82.016	99.9599
82.392	99.8351	82.266	99.9582
82.642	99.8323	82.516	99.9578
82.892	99.8299	82.766	99.9566
83.142	99.8278	83.016	99.9536
83.392	99.8223	83.266	99.9554
83.642	99.8213	83.516	99.9557
83.892	99.8225	83.766	99.9537
84.142	99.82	84.016	99.9522
84.392	99.8148	84.266	99.9534
84.642	99.8133	84.516	99.949
84.892	99.813	84.766	99.9496
85.142	99.8105	85.016	99.9471
85.392	99.8067	85.266	99.9494
85.642	99.803	85.516	99.9474
85.892	99.8056	85.766	99.9459
86.142	99.8031	86.016	99.9428
86.392	99.803	86.266	99.9412
86.642	99.8032	86.516	99.9451
86.892	99.7977	86.766	99.943
87.142	99.8003	87.016	99.9438
87.392	99.8005	87.266	99.945
87.642	99.8007	87.516	99.941
87.892	99.8007	87.766	99.9403
88.142	99.7955	88.016	99.9374
88.392	99.793	88.266	99.9367
88.642	99.7921	88.516	99.9368
88.892	99.7885	88.766	99.9329
89.142	99.7906	89.016	99.9351
89.392	99.7846	89.266	99.9322
89.642	99.7883	89.516	99.9325
89.892	99.7882	89.766	99.9306
90.142	99.7802	90.016	99.9281
90.392	99.7805	90.266	99.929
90.642	99.7782	90.516	99.9283
90.892	99.7783	90.766	99.9267
91.142	99.7736	91.016	99.9308
91.392	99.7766	91.266	99.9263
91.642	99.7736	91.516	99.9262
91.892	99.7703	91.766	99.9262
92.142	99.7678	92.016	99.9239
92.392	99.7663	92.266	99.924
92.642	99.7636	92.516	99.9219
92.892	99.7614	92.766	99.9241
93.142	99.758	93.016	99.9235
93.392	99.7562	93.266	99.9198
93.642	99.7538	93.516	99.9201
93.892	99.751	93.766	99.9197
94.142	99.7515	94.016	99.9198
94.392	99.7488	94.266	99.9178
94.642	99.7464	94.516	99.92
94.892	99.7459	94.766	99.9154
95.142	99.747	95.016	99.9138
95.392	99.7465	95.266	99.9157
95.642	99.7435	95.516	99.9136
95.892	99.7417	95.766	99.911
96.142	99.7392	96.016	99.91
96.392	99.7386	96.266	99.9093
96.642	99.7331	96.516	99.9072
96.892	99.73	96.766	99.9074
97.142	99.7293	97.016	99.9052
97.392	99.7236	97.266	99.9013
97.642	99.7216	97.516	99.9029
97.892	99.7242	97.766	99.9031
98.142	99.7218	98.016	99.9009
98.392	99.7171	98.266	99.8984
98.642	99.7144	98.516	99.901
98.892	99.7145	98.766	99.8967
99.142	99.7116	99.016	99.8944
99.392	99.7042	99.266	99.8943
99.642	99.7028	99.516	99.8947
99.892	99.6972	99.766	99.8924
100.142	99.6948	100.016	99.8877
100.392	99.6911	100.266	99.8882
100.642	99.686	100.516	99.8867
100.892	99.6823	100.766	99.8862
101.142	99.6825	101.016	99.8846
101.392	99.6834	101.266	99.8841
101.642	99.6777	101.516	99.8818
101.892	99.6744	101.766	99.8843
102.142	99.673	102.016	99.8819
102.392	99.6683	102.266	99.8819
102.642	99.6676	102.516	99.8823
102.892	99.6648	102.766	99.8777
103.142	99.6597	103.016	99.8798
103.392	99.6604	103.266	99.8777
103.642	99.6576	103.516	99.8775
103.892	99.6552	103.766	99.8797
104.142	99.6536	104.016	99.8814
104.392	99.6528	104.266	99.8798
104.642	99.6505	104.516	99.8799
104.892	99.6466	104.766	99.8777
105.142	99.6459	105.016	99.8755
105.392	99.6454	105.266	99.8737
105.642	99.6429	105.516	99.8754
105.892	99.6401	105.766	99.8738
106.142	99.6355	106.016	99.874
106.392	99.6379	106.266	99.8715
106.642	99.6379	106.516	99.8735
106.892	99.6327	106.766	99.8714
107.142	99.6331	107.016	99.8712
107.392	99.6271	107.266	99.8669
107.642	99.6232	107.516	99.8674
107.892	99.6212	107.766	99.8667
108.142	99.6233	108.016	99.8691
108.392	99.618	108.266	99.8667
108.642	99.6188	108.516	99.8692
108.892	99.6133	108.766	99.865
109.142	99.6113	109.016	99.8672
109.392	99.61	109.266	99.8674
109.642	99.6063	109.516	99.8675
109.892	99.6061	109.766	99.8693
110.142	99.6007	110.016	99.8692
110.392	99.5983	110.266	99.8669
110.642	99.5936	110.516	99.8676
110.892	99.589	110.766	99.865
111.142	99.5884	111.016	99.8629
111.392	99.5836	111.266	99.8599
111.642	99.5815	111.516	99.8574
111.892	99.5794	111.766	99.8548
112.142	99.5723	112.016	99.8523
112.392	99.5691	112.266	99.85
112.642	99.5613	112.516	99.8456
112.892	99.5595	112.766	99.8438
113.142	99.5542	113.016	99.8418
113.392	99.5487	113.266	99.8395
113.642	99.5458	113.516	99.8375
113.892	99.5426	113.766	99.8357
114.142	99.537	114.016	99.8334
114.392	99.5368	114.266	99.8336
114.642	99.5346	114.516	99.8313
114.892	99.537	114.766	99.8312
115.142	99.5316	115.016	99.8292
115.392	99.5297	115.266	99.8292
115.642	99.5276	115.516	99.8292
115.892	99.5244	115.766	99.8316
116.142	99.5238	116.016	99.8313
116.392	99.5242	116.266	99.8276
116.642	99.5198	116.516	99.8301
116.892	99.5231	116.766	99.8312
117.142	99.5209	117.016	99.8313
117.392	99.5173	117.266	99.8289
117.642	99.5151	117.516	99.8289
117.892	99.5127	117.766	99.827
118.142	99.5098	118.016	99.825
118.392	99.512	118.266	99.827
118.642	99.5066	118.516	99.8248
118.892	99.5058	118.766	99.8232
119.142	99.505	119.016	99.8229
119.392	99.5054	119.266	99.8229
119.642	99.5033	119.516	99.8228
119.892	99.5051	119.766	99.8268
120.142	99.5031	120.016	99.825
120.392	99.5023	120.266	99.8231
120.642	99.5	120.516	99.8225
120.892	99.4977	120.766	99.8207
121.142	99.4979	121.016	99.8209
121.392	99.4998	121.266	99.8155
121.642	99.4952	121.516	99.8183
121.892	99.4928	121.766	99.8186
122.142	99.4884	122.016	99.8183
122.392	99.4876	122.266	99.8164
122.642	99.4872	122.516	99.8147
122.892	99.4884	122.766	99.8183
123.142	99.4829	123.016	99.8154
123.392	99.4794	123.266	99.8133
123.642	99.4769	123.516	99.8102
123.892	99.4731	123.766	99.8097
124.142	99.4723	124.016	99.808
124.392	99.4708	124.266	99.8037
124.642	99.468	124.516	99.8061
124.892	99.4675	124.766	99.8042
125.142	99.4604	125.016	99.8002
125.392	99.4583	125.266	99.7997
125.642	99.4586	125.516	99.7971
125.892	99.4568	125.766	99.7951
126.142	99.4534	126.016	99.7955
126.392	99.4478	126.266	99.7935
126.642	99.4498	126.516	99.7905
126.892	99.4459	126.766	99.7913
127.142	99.4445	127.016	99.7912
127.392	99.4381	127.266	99.784
127.642	99.441	127.516	99.7839
127.892	99.433	127.766	99.7785
128.142	99.4325	128.016	99.7762
128.392	99.4311	128.266	99.7767
128.642	99.4283	128.516	99.7703
128.892	99.4241	128.766	99.7699
129.142	99.4237	129.016	99.7663
129.392	99.4213	129.266	99.7601
129.642	99.4193	129.516	99.7614
129.892	99.4186	129.766	99.7551
130.142	99.4136	130.016	99.7536
130.392	99.4114	130.266	99.7509
130.642	99.4113	130.516	99.7479
130.892	99.4082	130.766	99.7436
131.142	99.4063	131.016	99.7446
131.392	99.4023	131.266	99.7431
131.642	99.3998	131.516	99.7367
131.892	99.3966	131.766	99.7364
132.142	99.3948	132.016	99.7324
132.392	99.3898	132.266	99.7301
132.642	99.3917	132.516	99.7258
132.892	99.3889	132.766	99.7255
133.142	99.3844	133.016	99.7221
133.392	99.3843	133.266	99.713
133.642	99.3791	133.516	99.7123
133.892	99.3745	133.766	99.7068
134.142	99.372	134.016	99.7048
134.392	99.3659	134.266	99.701
134.642	99.3646	134.516	99.6962
134.892	99.3622	134.766	99.6899
135.142	99.3598	135.016	99.6872
135.392	99.3594	135.266	99.6835
135.642	99.3572	135.516	99.6815
135.892	99.3549	135.766	99.6766
136.142	99.3517	136.016	99.6732
136.392	99.3473	136.266	99.6712
136.642	99.3422	136.516	99.6668
136.892	99.3452	136.766	99.6647
137.142	99.3451	137.016	99.6622
137.392	99.3408	137.266	99.6611
137.642	99.3376	137.516	99.6541
137.892	99.3352	137.766	99.6507
138.142	99.3333	138.016	99.6451
138.392	99.3305	138.266	99.6415
138.642	99.3273	138.516	99.6372
138.892	99.3249	138.766	99.6335
139.142	99.3204	139.016	99.631
139.392	99.3192	139.266	99.6291
139.642	99.3127	139.516	99.6232
139.892	99.3131	139.766	99.62
140.142	99.3055	140.016	99.6187
140.392	99.3031	140.266	99.6099
140.642	99.3008	140.516	99.6088
140.892	99.2982	140.766	99.6036
141.142	99.2953	141.016	99.5992
141.392	99.2933	141.266	99.5952
141.642	99.2883	141.516	99.5892
141.892	99.2865	141.766	99.5881
142.142	99.2857	142.016	99.58
142.392	99.2824	142.266	99.5782
142.642	99.2791	142.516	99.5746
142.892	99.2761	142.766	99.5721
143.142	99.2761	143.016	99.563
143.392	99.2738	143.266	99.5596
143.642	99.2731	143.516	99.5615
143.892	99.2687	143.766	99.5557
144.142	99.2636	144.016	99.5532
144.392	99.2644	144.266	99.5504
144.642	99.2539	144.516	99.546
144.892	99.2553	144.766	99.5402
145.142	99.2515	145.016	99.5392
145.392	99.2471	145.266	99.5359
145.642	99.2422	145.516	99.5319
145.892	99.2416	145.766	99.5259
146.142	99.2366	146.016	99.5246
146.392	99.234	146.266	99.5234
146.642	99.2302	146.516	99.5168
146.892	99.2267	146.766	99.5136
147.142	99.2249	147.016	99.5129
147.392	99.2169	147.266	99.5054
147.642	99.2185	147.516	99.5003
147.892	99.2144	147.766	99.4992
148.142	99.2123	148.016	99.496
148.392	99.2052	148.266	99.4905
148.642	99.2049	148.516	99.4857
148.892	99.2075	148.766	99.4821
149.142	99.2034	149.016	99.4783
149.392	99.1995	149.266	99.4727
149.642	99.1994	149.516	99.4693
149.892	99.1967	149.766	99.4644
150.142	99.1973	150.016	99.4566
150.392	99.1924	150.266	99.4542
150.642	99.1873	150.516	99.4507
150.892	99.185	150.766	99.4477
151.142	99.1797	151.016	99.4409
151.392	99.1801	151.266	99.4392
151.642	99.1799	151.516	99.4344
151.892	99.1781	151.766	99.4346
152.142	99.175	152.016	99.429
152.392	99.17	152.266	99.4236
152.642	99.1652	152.516	99.4201
152.892	99.163	152.766	99.4184
153.142	99.1579	153.016	99.4114
153.392	99.1589	153.266	99.4045
153.642	99.1555	153.516	99.4035
153.892	99.1517	153.766	99.397
154.142	99.1479	154.016	99.3885
154.392	99.1451	154.266	99.3847
154.642	99.1429	154.516	99.3808
154.892	99.1439	154.766	99.3779
155.142	99.1377	155.016	99.3693
155.392	99.1381	155.266	99.3657
155.642	99.1354	155.516	99.3609
155.892	99.1314	155.766	99.3538
156.142	99.1278	156.016	99.3438
156.392	99.1191	156.266	99.3384
156.642	99.1182	156.516	99.3332
156.892	99.1202	156.766	99.3236
157.142	99.1132	157.016	99.3164
157.392	99.1114	157.266	99.306
157.642	99.1089	157.516	99.2976
157.892	99.1038	157.766	99.2866
158.142	99.1029	158.016	99.276
158.392	99.0962	158.266	99.2672
158.642	99.0964	158.516	99.2608
158.892	99.0886	158.766	99.2569
159.142	99.0846	159.016	99.2445
159.392	99.0813	159.266	99.2373
159.642	99.0773	159.516	99.2296
159.892	99.0689	159.766	99.2198
160.142	99.0646	160.016	99.2111
160.392	99.0602	160.266	99.2051
160.642	99.0594	160.516	99.1965
160.892	99.0557	160.766	99.1924
161.142	99.0519	161.016	99.1825
161.392	99.0514	161.266	99.1751
161.642	99.0443	161.516	99.1658
161.892	99.0404	161.766	99.1582
162.142	99.0383	162.016	99.1461
162.392	99.0324	162.266	99.137
162.642	99.0322	162.516	99.1273
162.892	99.0273	162.766	99.1192
163.142	99.0208	163.016	99.1101
163.392	99.0174	163.266	99.1025
163.642	99.0155	163.516	99.0952
163.892	99.0094	163.766	99.0866
164.142	99.0101	164.016	99.0815
164.392	99.0069	164.266	99.0779
164.642	99.0028	164.516	99.0699
164.892	99.0002	164.766	99.0642
165.142	98.9953	165.016	99.0606
165.392	98.9905	165.266	99.0594
165.642	98.9849	165.516	99.0509
165.892	98.9834	165.766	99.0424
166.142	98.9781	166.016	99.0408
166.392	98.9756	166.266	99.0347
166.642	98.9728	166.516	99.0342
166.892	98.9706	166.766	99.0267
167.142	98.9684	167.016	99.0215
167.392	98.9659	167.266	99.0175
167.642	98.9633	167.516	99.0133
167.892	98.9598	167.766	99.0132
168.142	98.9558	168.016	99.0075
168.392	98.954	168.266	98.9981
168.642	98.9505	168.516	98.9905
168.892	98.9489	168.766	98.9838
169.142	98.9409	169.016	98.9775
169.392	98.9412	169.266	98.9673
169.642	98.9336	169.516	98.9561
169.892	98.9291	169.766	98.9458
170.142	98.9246	170.016	98.9346
170.392	98.9205	170.266	98.9246
170.642	98.9165	170.516	98.9117
170.892	98.9133	170.766	98.8992
171.142	98.9069	171.016	98.891
171.392	98.902	171.266	98.8817
171.642	98.8975	171.516	98.8719
171.892	98.8988	171.766	98.8625
172.142	98.8918	172.016	98.8561
172.392	98.888	172.266	98.8466
172.642	98.8795	172.516	98.8373
172.892	98.8747	172.766	98.8293
173.142	98.8692	173.016	98.8191
173.392	98.8649	173.266	98.8068
173.642	98.8601	173.516	98.8015
173.892	98.8524	173.766	98.7922
174.142	98.8457	174.016	98.7816
174.392	98.8417	174.266	98.7683
174.642	98.8352	174.516	98.7588
174.892	98.8305	174.766	98.7465
175.142	98.8196	175.016	98.7366
175.392	98.818	175.266	98.7274
175.642	98.8137	175.516	98.722
175.892	98.8058	175.766	98.7097
176.142	98.7962	176.016	98.7023
176.392	98.7939	176.266	98.6946
176.642	98.7907	176.516	98.6867
176.892	98.7888	176.766	98.6799
177.142	98.7821	177.016	98.6693
177.392	98.7786	177.266	98.6614
177.642	98.7742	177.516	98.6514
177.892	98.7759	177.766	98.644
178.142	98.7687	178.016	98.6369
178.392	98.767	178.266	98.6283
178.642	98.7621	178.516	98.6188
178.892	98.7564	178.766	98.6087
179.142	98.7516	179.016	98.5988
179.392	98.7479	179.266	98.5893
179.642	98.742	179.516	98.5798
179.892	98.74	179.766	98.5721
180.142	98.7337	180.016	98.5639
180.392	98.7322	180.266	98.5539
180.642	98.7223	180.516	98.5471
180.892	98.7118	180.766	98.5395
181.142	98.7097	181.016	98.5347
181.392	98.6974	181.266	98.528
181.642	98.6923	181.516	98.518
181.892	98.6875	181.766	98.5076
182.142	98.682	182.016	98.5025
182.392	98.6788	182.266	98.4919
182.642	98.6752	182.516	98.4865
182.892	98.6699	182.766	98.4794
183.142	98.6677	183.016	98.4716
183.392	98.6579	183.266	98.4699
183.642	98.656	183.516	98.4559
183.892	98.6501	183.766	98.4481
184.142	98.6455	184.016	98.4361
184.392	98.6385	184.266	98.426
184.642	98.6335	184.516	98.4143
184.892	98.6259	184.766	98.4018
185.142	98.6215	185.016	98.394
185.392	98.6167	185.266	98.3827
185.642	98.611	185.516	98.3688
185.892	98.6009	185.766	98.3608
186.142	98.5992	186.016	98.3465
186.392	98.5941	186.266	98.3371
186.642	98.5851	186.516	98.3264
186.892	98.582	186.766	98.319
187.142	98.5764	187.016	98.3108
187.392	98.5696	187.266	98.3002
187.642	98.561	187.516	98.2913
187.892	98.5593	187.766	98.2814
188.142	98.5548	188.016	98.2737
188.392	98.5509	188.266	98.2601
188.642	98.5438	188.516	98.2478
188.892	98.5373	188.766	98.2381
189.142	98.5323	189.016	98.2281
189.392	98.5212	189.266	98.2181
189.642	98.5176	189.516	98.2095
189.892	98.5016	189.766	98.2018
190.142	98.4982	190.016	98.1865
190.392	98.4854	190.266	98.1775
190.642	98.4786	190.516	98.1667
190.892	98.4772	190.766	98.1568
191.142	98.4702	191.016	98.1473
191.392	98.4681	191.266	98.1392
191.642	98.4583	191.516	98.1293
191.892	98.4505	191.766	98.1214
192.142	98.4411	192.016	98.1097
192.392	98.4322	192.266	98.0995
192.642	98.4232	192.516	98.0861
192.892	98.4188	192.766	98.075
193.142	98.4069	193.016	98.0666
193.392	98.3978	193.266	98.0577
193.642	98.387	193.516	98.0475
193.892	98.3774	193.766	98.0379
194.142	98.3666	194.016	98.0301
194.392	98.359	194.266	98.0222
194.642	98.3502	194.516	98.0167
194.892	98.3425	194.766	98.0086
195.142	98.334	195.016	97.9966
195.392	98.3277	195.266	97.989
195.642	98.3249	195.516	97.9807
195.892	98.3182	195.766	97.9713
196.142	98.3131	196.016	97.9671
196.392	98.3036	196.266	97.9578
196.642	98.2982	196.516	97.9498
196.892	98.2935	196.766	97.942
197.142	98.2862	197.016	97.9321
197.392	98.2811	197.266	97.9243
197.642	98.275	197.516	97.9144
197.892	98.2665	197.766	97.9044
198.142	98.2641	198.016	97.8946
198.392	98.257	198.266	97.8868
198.642	98.249	198.516	97.8768
198.892	98.2399	198.766	97.8679
199.142	98.232	199.016	97.8569
199.392	98.2284	199.266	97.8468
199.642	98.2196	199.516	97.8393
199.892	98.2155	199.766	97.8296
200.142	98.2022	200.016	97.8193
200.392	98.1973	200.266	97.8092
200.642	98.1882	200.516	97.7988
200.892	98.1812	200.766	97.7937
201.142	98.1781	201.016	97.7856
201.392	98.1701	201.266	97.7775
201.642	98.1655	201.516	97.7729
201.892	98.158	201.766	97.7645
202.142	98.1525	202.016	97.7571
202.392	98.1408	202.266	97.7466
202.642	98.1343	202.516	97.7341
202.892	98.1288	202.766	97.7265
203.142	98.1233	203.016	97.7166
203.392	98.116	203.266	97.7104
203.642	98.1048	203.516	97.6987
203.892	98.0936	203.766	97.689
204.142	98.0841	204.016	97.6791
204.392	98.0748	204.266	97.6728
204.642	98.0678	204.516	97.663
204.892	98.0645	204.766	97.6593
205.142	98.0546	205.016	97.65
205.392	98.0496	205.266	97.6459
205.642	98.0425	205.516	97.6377
205.892	98.0374	205.766	97.6328
206.142	98.0355	206.016	97.6252
206.392	98.0272	206.266	97.6201
206.642	98.0198	206.516	97.6128
206.892	98.0129	206.766	97.6025
207.142	98.0089	207.016	97.5965
207.392	98.0049	207.266	97.5898
207.642	97.998	207.516	97.5796
207.892	97.9933	207.766	97.5738
208.142	97.9825	208.016	97.5663
208.392	97.9805	208.266	97.5574
208.642	97.9734	208.516	97.5545
208.892	97.9691	208.766	97.5483
209.142	97.964	209.016	97.5407
209.392	97.9582	209.266	97.5325
209.642	97.946	209.516	97.5225
209.892	97.9383	209.766	97.5126
210.142	97.9368	210.016	97.5045
210.392	97.9267	210.266	97.4946
210.642	97.9209	210.516	97.4903
210.892	97.9078	210.766	97.4786
211.142	97.9033	211.016	97.4708
211.392	97.8876	211.266	97.4611
211.642	97.8773	211.516	97.4588
211.892	97.8655	211.766	97.4505
212.142	97.855	212.016	97.4417
212.392	97.8437	212.266	97.4365
212.642	97.8303	212.516	97.4288
212.892	97.8206	212.766	97.4224
213.142	97.8133	213.016	97.4124
213.392	97.8038	213.266	97.4105
213.642	97.7926	213.516	97.4029
213.892	97.7832	213.766	97.3968
214.142	97.7739	214.016	97.3913
214.392	97.7621	214.266	97.3851
214.642	97.7547	214.516	97.3763
214.892	97.7388	214.766	97.3677
215.142	97.7322	215.016	97.3624
215.392	97.7229	215.266	97.3557
215.642	97.7152	215.516	97.3467
215.892	97.7053	215.766	97.3431
216.142	97.7026	216.016	97.3346
216.392	97.6962	216.266	97.3331
216.642	97.69	216.516	97.3294
216.892	97.685	216.766	97.3236
217.142	97.6753	217.016	97.3199
217.392	97.6674	217.266	97.3113
217.642	97.6655	217.516	97.3068
217.892	97.6606	217.766	97.3051
218.142	97.6612	218.016	97.3006
218.392	97.6581	218.266	97.297
218.642	97.6509	218.516	97.2935
218.892	97.6483	218.766	97.2881
219.142	97.6457	219.016	97.2858
219.392	97.6401	219.266	97.2843
219.642	97.6375	219.516	97.2785
219.892	97.6334	219.766	97.2692
220.142	97.6239	220.016	97.2628
220.392	97.619	220.266	97.2604
220.642	97.6114	220.516	97.2566
220.892	97.6016	220.766	97.248
221.142	97.5897	221.016	97.2422
221.392	97.5838	221.266	97.2358
221.642	97.5719	221.516	97.2338
221.892	97.5611	221.766	97.2267
222.142	97.5501	222.016	97.2201
222.392	97.5384	222.266	97.2139
222.642	97.5301	222.516	97.208
222.892	97.5189	222.766	97.1994
223.142	97.5044	223.016	97.1964
223.392	97.4954	223.266	97.1863
223.642	97.4792	223.516	97.1824
223.892	97.471	223.766	97.172
224.142	97.4561	224.016	97.1657
224.392	97.4441	224.266	97.1567
224.642	97.4354	224.516	97.1522
224.892	97.4271	224.766	97.1467
225.142	97.4166	225.016	97.1384
225.392	97.4092	225.266	97.1271
225.642	97.3958	225.516	97.1237
225.892	97.383	225.766	97.1194
226.142	97.3702	226.016	97.1128
226.392	97.3611	226.266	97.108
226.642	97.3557	226.516	97.1024
226.892	97.3454	226.766	97.1004
227.142	97.3409	227.016	97.0915
227.392	97.334	227.266	97.0883
227.642	97.3337	227.516	97.0814
227.892	97.3257	227.766	97.0763
228.142	97.3185	228.016	97.0676
228.392	97.3141	228.266	97.0639
228.642	97.3031	228.516	97.058
228.892	97.2962	228.766	97.0517
229.142	97.2913	229.016	97.0478
229.392	97.2835	229.266	97.0434
229.642	97.2796	229.516	97.0378
229.892	97.2667	229.766	97.033
230.142	97.2623	230.016	97.0283
230.392	97.2483	230.266	97.0223
230.642	97.247	230.516	97.0161
230.892	97.2371	230.766	97.0113
231.142	97.2286	231.016	97.0029
231.392	97.2186	231.266	96.996
231.642	97.2073	231.516	96.9918
231.892	97.1962	231.766	96.9847
232.142	97.1844	232.016	96.9738
232.392	97.1703	232.266	96.9715
232.642	97.1558	232.516	96.9644
232.892	97.1445	232.766	96.9566
233.142	97.1346	233.016	96.9527
233.392	97.1184	233.266	96.9478
233.642	97.1073	233.516	96.9381
233.892	97.0939	233.766	96.9336
234.142	97.083	234.016	96.9275
234.392	97.0694	234.266	96.9215
234.642	97.0581	234.516	96.9117
234.892	97.0415	234.766	96.9042
235.142	97.0314	235.016	96.8966
235.392	97.0203	235.266	96.891
235.642	97.0068	235.516	96.8817
235.892	96.9923	235.766	96.8701
236.142	96.9793	236.016	96.8579
236.392	96.9638	236.266	96.849
236.642	96.9501	236.516	96.836
236.892	96.9426	236.766	96.8261
237.142	96.9261	237.016	96.8195
237.392	96.9121	237.266	96.8072
237.642	96.8983	237.516	96.8
237.892	96.8853	237.766	96.7883
238.142	96.8714	238.016	96.7771
238.392	96.861	238.266	96.7682
238.642	96.8461	238.516	96.763
238.892	96.835	238.766	96.7572
239.142	96.823	239.016	96.7524
239.392	96.8113	239.266	96.7464
239.642	96.798	239.516	96.7417
239.892	96.7854	239.766	96.7422
240.142	96.7737	240.016	96.7357
240.392	96.7674	240.266	96.7299
240.642	96.7502	240.516	96.727
240.892	96.7366	240.766	96.7207
241.142	96.7199	241.016	96.7126
241.392	96.7089	241.266	96.7113
241.642	96.6972	241.516	96.708
241.892	96.685	241.766	96.6994
242.142	96.671	242.016	96.6906
242.392	96.6599	242.266	96.6846
242.642	96.6496	242.516	96.6785
242.892	96.6332	242.766	96.6679
243.142	96.6168	243.016	96.6574
243.392	96.6002	243.266	96.6487
243.642	96.5834	243.516	96.6367
243.892	96.5671	243.766	96.6286
244.142	96.5529	244.016	96.6187
244.392	96.5377	244.266	96.6089
244.642	96.5189	244.516	96.6008
244.892	96.5032	244.766	96.5908
245.142	96.4868	245.016	96.5817
245.392	96.4656	245.266	96.5709
245.642	96.4536	245.516	96.5606
245.892	96.4393	245.766	96.5541
246.142	96.42	246.016	96.5449
246.392	96.4012	246.266	96.535
246.642	96.3817	246.516	96.5289
246.892	96.3609	246.766	96.5212
247.142	96.3427	247.016	96.5133
247.392	96.323	247.266	96.5014
247.642	96.3075	247.516	96.499
247.892	96.2867	247.766	96.4867
248.142	96.2761	248.016	96.4801
248.392	96.2611	248.266	96.4741
248.642	96.2446	248.516	96.4661
248.892	96.2282	248.766	96.451
249.142	96.2139	249.016	96.4411
249.392	96.1965	249.266	96.4278
249.642	96.1828	249.516	96.4174
249.892	96.1667	249.766	96.4075
250.142	96.1515	250.016	96.3958
250.392	96.1439	250.266	96.3876
250.642	96.1263	250.516	96.3804
250.892	96.1128	250.766	96.3727
251.142	96.0976	251.016	96.3679
251.392	96.0829	251.266	96.36
251.642	96.0676	251.516	96.3545
251.892	96.0535	251.766	96.3468
252.142	96.0417	252.016	96.3428
252.392	96.027	252.266	96.3355
252.642	96.0084	252.516	96.3248
252.892	95.995	252.766	96.3169
253.142	95.9747	253.016	96.3073
253.392	95.9615	253.266	96.2972
253.642	95.9473	253.516	96.2871
253.892	95.9348	253.766	96.2753
254.142	95.9241	254.016	96.2651
254.392	95.9147	254.266	96.2576
254.642	95.9006	254.516	96.244
254.892	95.8896	254.766	96.2341
255.142	95.8747	255.016	96.2252
255.392	95.8538	255.266	96.2153
255.642	95.8403	255.516	96.2048
255.892	95.8235	255.766	96.1951
256.142	95.8062	256.016	96.1871
256.392	95.7971	256.266	96.1769
256.642	95.7829	256.516	96.1696
256.892	95.77	256.766	96.1594
257.142	95.759	257.016	96.1514
257.392	95.7429	257.266	96.1391
257.642	95.7313	257.516	96.1312
257.892	95.7245	257.766	96.1235
258.142	95.71	258.016	96.1185
258.392	95.697	258.266	96.111
258.642	95.6821	258.516	96.1058
258.892	95.6705	258.766	96.0985
259.142	95.661	259.016	96.0923
259.392	95.6516	259.266	96.0803
259.642	95.6418	259.516	96.0748
259.892	95.6312	259.766	96.067
260.142	95.6175	260.016	96.0566
260.392	95.6074	260.266	96.0477
260.642	95.5882	260.516	96.0394
260.892	95.5773	260.766	96.0256
261.142	95.5652	261.016	96.0135
261.392	95.5501	261.266	96.0015
261.642	95.5414	261.516	95.9929
261.892	95.5235	261.766	95.9791
262.142	95.5143	262.016	95.9664
262.392	95.5023	262.266	95.9582
262.642	95.4886	262.516	95.9467
262.892	95.4819	262.766	95.9351
263.142	95.4673	263.016	95.9232
263.392	95.4562	263.266	95.91
263.642	95.4417	263.516	95.8977
263.892	95.4252	263.766	95.8802
264.142	95.412	264.016	95.8684
264.392	95.4	264.266	95.8577
264.642	95.3927	264.516	95.8476
264.892	95.3828	264.766	95.8361
265.142	95.373	265.016	95.8249
265.392	95.3623	265.266	95.8157
265.642	95.3533	265.516	95.8035
265.892	95.3394	265.766	95.7917
266.142	95.33	266.016	95.7773
266.392	95.3167	266.266	95.7664
266.642	95.3067	266.516	95.7509
266.892	95.2974	266.766	95.7427
267.142	95.2864	267.016	95.7325
267.392	95.2738	267.266	95.7252
267.642	95.2598	267.516	95.7111
267.892	95.2443	267.766	95.6987
268.142	95.2323	268.016	95.6846
268.392	95.215	268.266	95.6744
268.642	95.2031	268.516	95.6583
268.892	95.1893	268.766	95.6453
269.142	95.1769	269.016	95.6291
269.392	95.1611	269.266	95.6178
269.642	95.1486	269.516	95.6
269.892	95.1328	269.766	95.5837
270.142	95.1229	270.016	95.5681
270.392	95.1046	270.266	95.5526
270.642	95.0885	270.516	95.5357
270.892	95.0735	270.766	95.5225
271.142	95.062	271.016	95.5054
271.392	95.0459	271.266	95.4938
271.642	95.0323	271.516	95.4756
271.892	95.0185	271.766	95.461
272.142	95.0109	272.016	95.4461
272.392	94.9965	272.266	95.4319
272.642	94.9822	272.516	95.4117
272.892	94.9692	272.766	95.3962
273.142	94.9516	273.016	95.377
273.392	94.938	273.266	95.3592
273.642	94.9234	273.516	95.3391
273.892	94.9114	273.766	95.319
274.142	94.8952	274.016	95.3014
274.392	94.8827	274.266	95.2817
274.642	94.8688	274.516	95.2634
274.892	94.8522	274.766	95.2454
275.142	94.8342	275.016	95.2258
275.392	94.8247	275.266	95.2058
275.642	94.8071	275.516	95.1925
275.892	94.7865	275.766	95.17
276.142	94.7702	276.016	95.1545
276.392	94.7522	276.266	95.1364
276.642	94.7319	276.516	95.1131
276.892	94.7147	276.766	95.0958
277.142	94.6934	277.016	95.0763
277.392	94.6776	277.266	95.0581
277.642	94.6637	277.516	95.042
277.892	94.6432	277.766	95.0249
278.142	94.6248	278.016	95.0047
278.392	94.6043	278.266	94.9899
278.642	94.5815	278.516	94.9603
278.892	94.5618	278.766	94.9431
279.142	94.5414	279.016	94.9257
279.392	94.5208	279.266	94.9085
279.642	94.4971	279.516	94.8873
279.892	94.4761	279.766	94.8659
280.142	94.4542	280.016	94.8454
280.392	94.4331	280.266	94.8248
280.642	94.4101	280.516	94.8013
280.892	94.392	280.766	94.7777
281.142	94.3654	281.016	94.7601
281.392	94.3461	281.266	94.7369
281.642	94.3292	281.516	94.717
281.892	94.3079	281.766	94.6963
282.142	94.2863	282.016	94.6763
282.392	94.2658	282.266	94.6516
282.642	94.2434	282.516	94.6306
282.892	94.2249	282.766	94.6059
283.142	94.206	283.016	94.5801
283.392	94.1907	283.266	94.554
283.642	94.1665	283.516	94.5298
283.892	94.1436	283.766	94.5023
284.142	94.1232	284.016	94.4768
284.392	94.0934	284.266	94.4565
284.642	94.0655	284.516	94.429
284.892	94.0359	284.766	94.403
285.142	94.0067	285.016	94.3805
285.392	93.9816	285.266	94.3517
285.642	93.9596	285.516	94.3284
285.892	93.943	285.766	94.302
286.142	93.9234	286.016	94.2754
286.392	93.9043	286.266	94.2504
286.642	93.878	286.516	94.2141
286.892	93.8507	286.766	94.1866
287.142	93.821	287.016	94.1578
287.392	93.7975	287.266	94.1281
287.642	93.7651	287.516	94.1026
287.892	93.7283	287.766	94.0751
288.142	93.6979	288.016	94.0434
288.392	93.6629	288.266	94.0128
288.642	93.6301	288.516	93.9819
288.892	93.6069	288.766	93.9497
289.142	93.5727	289.016	93.9233
289.392	93.537	289.266	93.8914
289.642	93.5023	289.516	93.8623
289.892	93.462	289.766	93.8308
290.142	93.4276	290.016	93.7973
290.392	93.3971	290.266	93.7684
290.642	93.3623	290.516	93.7365
290.892	93.3338	290.766	93.7045
291.142	93.3019	291.016	93.6741
291.392	93.2725	291.266	93.6407
291.642	93.2529	291.516	93.6051
291.892	93.2194	291.766	93.5758
292.142	93.1921	292.016	93.5395
292.392	93.1571	292.266	93.5076
292.642	93.1223	292.516	93.4702
292.892	93.0818	292.766	93.4352
293.142	93.0418	293.016	93.4036
293.392	93	293.266	93.3656
293.642	92.968	293.516	93.3321
293.892	92.9286	293.766	93.2841
294.142	92.8945	294.016	93.2454
294.392	92.8572	294.266	93.2082
294.642	92.8171	294.516	93.167
294.892	92.7806	294.766	93.1261
295.142	92.7413	295.016	93.09
295.392	92.699	295.266	93.0507
295.642	92.6614	295.516	93.0121
295.892	92.6209	295.766	92.9727
296.142	92.5876	296.016	92.9271
296.392	92.5513	296.266	92.8891
296.642	92.5136	296.516	92.8473
296.892	92.4747	296.766	92.804
297.142	92.4317	297.016	92.7647
297.392	92.3915	297.266	92.7195
297.642	92.351	297.516	92.6755
297.892	92.3054	297.766	92.6365
298.142	92.2612	298.016	92.588
298.392	92.2124	298.266	92.5463
298.642	92.1657	298.516	92.498
298.892	92.1228	298.766	92.4502
299.142	92.0765	299.016	92.4068
299.392	92.0317	299.266	92.3563
299.642	91.9834	299.516	92.3111
299.892	91.9302	299.766	92.2647
300.142	91.8852	300.016	92.2173
300.392	91.8185	300.266	92.1736
300.642	91.7701	300.516	92.1222
300.892	91.724	300.766	92.0755
301.142	91.671	301.016	92.0268
301.392	91.6233	301.266	91.9752
301.642	91.5828	301.516	91.9275
301.892	91.5318	301.766	91.8804
302.142	91.4866	302.016	91.8282
302.392	91.4352	302.266	91.7828
302.642	91.3864	302.516	91.7265
302.892	91.3325	302.766	91.6776
303.142	91.275	303.016	91.6251
303.392	91.2165	303.266	91.5728
303.642	91.161	303.516	91.5251
303.892	91.1084	303.766	91.469
304.142	91.0603	304.016	91.4162
304.392	91.0111	304.266	91.3656
304.642	90.9583	304.516	91.3089
304.892	90.912	304.766	91.2559
305.142	90.855	305.016	91.1996
305.392	90.7936	305.266	91.1441
305.642	90.7378	305.516	91.0941
305.892	90.6733	305.766	91.0367
306.142	90.6221	306.016	90.9807
306.392	90.562	306.266	90.9308
306.642	90.5027	306.516	90.8719
306.892	90.4504	306.766	90.8191
307.142	90.3853	307.016	90.7618
307.392	90.325	307.266	90.7044
307.642	90.2627	307.516	90.6491
307.892	90.1987	307.766	90.588
308.142	90.1347	308.016	90.5302
308.392	90.0684	308.266	90.4742
308.642	90.0006	308.516	90.4126
308.892	89.9394	308.766	90.3377
309.142	89.8699	309.016	90.2832
309.392	89.8063	309.266	90.218
309.642	89.738	309.516	90.1641
309.892	89.6698	309.766	90.0992
310.142	89.6003	310.016	90.0387
310.392	89.5334	310.266	89.9792
310.642	89.46	310.516	89.9141
310.892	89.3982	310.766	89.8496
311.142	89.3239	311.016	89.7918
311.392	89.2495	311.266	89.7276
311.642	89.1815	311.516	89.6674
311.892	89.1056	311.766	89.5999
312.142	89.0325	312.016	89.5354
312.392	88.9586	312.266	89.4724
312.642	88.8824	312.516	89.3656
312.892	88.811	312.766	89.1132
313.142	88.6717	313.016	88.9887
313.392	88.3538	313.266	88.9536
313.642	88.2305	313.516	88.9015
313.892	88.1844	313.766	88.8504
314.142	88.1299	314.016	88.8013
314.392	88.0666	314.266	88.7499
314.642	88.0073	314.516	88.6921
314.892	87.9428	314.766	88.637
315.142	87.8503	315.016	88.5773
315.392	87.7919	315.266	88.526
315.642	87.7142	315.516	88.4621
315.892	87.6371	315.766	88.3981
316.142	87.5647	316.016	88.3424
316.392	87.4816	316.266	88.2394
316.642	87.4032	316.516	87.9663
316.892	87.1982	316.766	87.8788
317.142	86.9241	317.016	87.8447
317.392	86.8498	317.266	87.7922
317.642	86.8012	317.516	87.7502
317.892	86.7344	317.766	87.6948
318.142	86.6614	318.016	87.638
318.392	86.595	318.266	87.5806
318.642	86.5183	318.516	87.446
318.892	86.4444	318.766	87.2477
319.142	86.2121	319.016	87.1923
319.392	86.0409	319.266	87.1458
319.642	85.9414	319.516	87.0905
319.892	85.8837	319.766	87.0308
320.142	85.8246	320.016	86.9729
320.392	85.7615	320.266	86.9109
320.642	85.6862	320.516	86.8399
320.892	85.6175	320.766	86.6238
321.142	85.4475	321.016	86.4997
321.392	85.2368	321.266	86.4103
321.642	85.1415	321.516	86.3229
321.892	85.0472	321.766	86.2407
322.142	84.9452	322.016	86.1539
322.392	84.89	322.266	86.0623
322.642	84.8259	322.516	85.9752
322.892	84.766	322.766	85.8856
323.142	84.6863	323.016	85.8048
323.392	84.6204	323.266	85.7638
323.642	84.5427	323.516	85.7098
323.892	84.4464	323.766	85.641
324.142	84.1508	324.016	85.581
324.392	84.0378	324.266	85.4867
324.642	83.9265	324.516	85.2492
324.892	83.822	324.766	85.1593
325.142	83.7129	325.016	85.0744
325.392	83.6115	325.266	84.9824
325.642	83.5097	325.516	84.8927
325.892	83.4604	325.766	84.8042
326.142	83.3953	326.016	84.7124
326.392	83.3285	326.266	84.6143
326.642	83.1615	326.516	84.5238
326.892	82.9728	326.766	84.4275
327.142	82.8703	327.016	84.3362
327.392	82.7583	327.266	84.2421
327.642	82.6556	327.516	84.1503
327.892	82.5572	327.766	84.0644
328.142	82.4544	328.016	83.9721
328.392	82.3508	328.266	83.8766
328.642	82.2455	328.516	83.7871
328.892	82.1321	328.766	83.6911
329.142	82.0173	329.016	83.5968
329.392	81.9031	329.266	83.5047
329.642	81.7866	329.516	83.4079
329.892	81.6465	329.766	83.3158
330.142	81.5345	330.016	83.2221
330.392	81.424	330.266	83.1213
330.642	81.3109	330.516	83.029
330.892	81.1978	330.766	82.9267
331.142	81.0814	331.016	82.8332
331.392	80.9617	331.266	82.7298
331.642	80.8413	331.516	82.6296
331.892	80.7228	331.766	82.5302
332.142	80.609	332.016	82.4285
332.392	80.4847	332.266	82.3317
332.642	80.3708	332.516	82.2374
332.892	80.2512	332.766	82.1375
333.142	80.1262	333.016	82.0401
333.392	80.0139	333.266	81.9436
333.642	79.8914	333.516	81.8394
333.892	79.7785	333.766	81.7373
334.142	79.6602	334.016	81.6378
334.392	79.5441	334.266	81.5309
334.642	79.4236	334.516	81.4386
334.892	79.2988	334.766	81.338
335.142	79.1777	335.016	81.2366
335.392	79.0594	335.266	81.131
335.642	78.9411	335.516	81.0216
335.892	78.8231	335.766	80.9223
336.142	78.6985	336.016	80.8154
336.392	78.5703	336.266	80.7182
336.642	78.4463	336.516	80.6128
336.892	78.3171	336.766	80.5083
337.142	78.1831	337.016	80.4065
337.392	78.0659	337.266	80.2986
337.642	77.94	337.516	80.1959
337.892	77.8107	337.766	80.0943
338.142	77.6866	338.016	79.9881
338.392	77.5674	338.266	79.8828
338.642	77.446	338.516	79.7478
338.892	77.3212	338.766	79.6423
339.142	77.1943	339.016	79.5339
339.392	77.0591	339.266	79.4339
339.642	76.9238	339.516	79.3319
339.892	76.7904	339.766	79.2274
340.142	76.6551	340.016	79.1257
340.392	76.5307	340.266	79.0139
340.642	76.3973	340.516	78.9091
340.892	76.2635	340.766	78.7989
341.142	76.1372	341.016	78.6963
341.392	76.0025	341.266	78.5883
341.642	75.8645	341.516	78.4786
341.892	75.7305	341.766	78.3745
342.142	75.5938	342.016	78.2644
342.392	75.4583	342.266	78.1534
342.642	75.3308	342.516	78.049
342.892	75.1974	342.766	77.9449
343.142	75.0653	343.016	77.8358
343.392	74.9296	343.266	77.7306
343.642	74.791	343.516	77.6235
343.892	74.6539	343.766	77.5223
344.142	74.5086	344.016	77.4166
344.392	74.3791	344.266	77.3085
344.642	74.2484	344.516	77.2071
344.892	74.0737	344.766	77.0968
345.142	73.9416	345.016	76.9891
345.392	73.8033	345.266	76.8793
345.642	73.6757	345.516	76.7675
345.892	73.5406	345.766	76.6608
346.142	73.4079	346.016	76.5467
346.392	73.2798	346.266	76.4299
346.642	73.1389	346.516	76.3266
346.892	72.9967	346.766	76.2213
347.142	72.8554	347.016	76.1132
347.392	72.7184	347.266	76.0057
347.642	72.5922	347.516	75.9012
347.892	72.4614	347.766	75.7927
348.142	72.3284	348.016	75.6819
348.392	72.1895	348.266	75.5765
348.642	72.0441	348.516	75.4567
348.892	71.9044	348.766	75.3461
349.142	71.7669	349.016	75.2421
349.392	71.6275	349.266	75.1333
349.642	71.4901	349.516	75.0264
349.892	71.3515	349.766	74.9193
350.142	71.2201	350.016	74.8084
350.392	71.0912	350.266	74.6942
350.642	70.958	350.516	74.585
350.892	70.8318	350.766	74.4738
351.142	70.7004	351.016	74.3702
351.392	70.5773	351.266	74.2632
351.642	70.4476	351.516	74.1553
351.892	70.3241	351.766	74.0424
352.142	70.2035	352.016	73.9317
352.392	70.0831	352.266	73.8207
352.642	69.961	352.516	73.7133
352.892	69.8452	352.766	73.616
353.142	69.7305	353.016	73.5146
353.392	69.613	353.266	73.4061
353.642	69.4943	353.516	73.3077
353.892	69.359	353.766	73.1731
354.142	69.2355	354.016	73.0647
354.392	69.108	354.266	72.9618
354.642	68.9815	354.516	72.8554
354.892	68.8736	354.766	72.747
355.142	68.7581	355.016	72.6408
355.392	68.654	355.266	72.5271
355.642	68.546	355.516	72.4265
355.892	68.4303	355.766	72.3176
356.142	68.318	356.016	72.212
356.392	68.1981	356.266	72.1097
356.642	68.0859	356.516	72.004
356.892	67.9774	356.766	71.9029
357.142	67.8713	357.016	71.7969
357.392	67.7706	357.266	71.6909
357.642	67.6645	357.516	71.58
357.892	67.5627	357.766	71.4785
358.142	67.4608	358.016	71.3764
358.392	67.3611	358.266	71.2749
358.642	67.257	358.516	71.1746
358.892	67.1831	358.766	71.0741
359.142	67.1339	359.016	70.9739
359.392	67.0646	359.266	70.8739
359.642	66.9899	359.516	70.7726
359.892	66.9287	359.766	70.6702
360.142	66.8596	360.016	70.5607
360.392	66.794	360.266	70.4564
360.642	66.7289	360.516	70.3533
360.892	66.6516	360.766	70.2482
361.142	66.5834	361.016	70.142
361.392	66.5151	361.266	70.0403
361.642	66.4458	361.516	69.9361
361.892	66.3834	361.766	69.8383
362.142	66.3126	362.016	69.736
362.392	66.2394	362.266	69.6347
362.642	66.1743	362.516	69.5387
362.892	66.1065	362.766	69.4408
363.142	66.0446	363.016	69.3459
363.392	65.9791	363.266	69.2486
363.642	65.9155	363.516	69.1475
363.892	65.8579	363.766	69.0418
364.142	65.7923	364.016	68.9403
364.392	65.7354	364.266	68.8402
364.642	65.6761	364.516	68.743
364.892	65.6126	364.766	68.6477
365.142	65.555	365.016	68.5506
365.392	65.4937	365.266	68.4537
365.642	65.4276	365.516	68.3557
365.892	65.3776	365.766	68.2652
366.142	65.3141	366.016	68.1701
366.392	65.2606	366.266	68.0743
366.642	65.2078	366.516	67.9812
366.892	65.1472	366.766	67.8832
367.142	65.0998	367.016	67.7899
367.392	65.0402	367.266	67.6983
367.642	64.9821	367.516	67.6084
367.892	64.9346	367.766	67.5201
368.142	64.8756	368.016	67.4236
368.392	64.8218	368.266	67.33
368.642	64.7734	368.516	67.2069
368.892	64.7161	368.766	67.1145
369.142	64.665	369.016	67.0144
369.392	64.6058	369.266	66.9302
369.642	64.5487	369.516	66.8367
369.892	64.4998	369.766	66.7425
370.142	64.4377	370.016	66.6564
370.392	64.3897	370.266	66.5661
370.642	64.3333	370.516	66.4793
370.892	64.28	370.766	66.3947
371.142	64.232	371.016	66.3455
371.392	64.1732	371.266	66.2984
371.642	64.1188	371.516	66.2478
371.892	64.0643	371.766	66.1866
372.142	64.0036	372.016	66.1279
372.392	63.9451	372.266	66.0626
372.642	63.887	372.516	65.9847
372.892	63.8268	372.766	65.7654
373.142	63.7768	373.016	65.7033
373.392	63.7163	373.266	65.66
373.642	63.66	373.516	65.6152
373.892	63.6082	373.766	65.5637
374.142	63.5458	374.016	65.5162
374.392	63.4748	374.266	65.4641
374.642	63.4228	374.516	65.4062
374.892	63.3592	374.766	65.3532
375.142	63.3029	375.016	65.2854
375.392	63.237	375.266	65.2258
375.642	63.1776	375.516	65.164
375.892	63.1179	375.766	65.1019
376.142	63.0545	376.016	65.0386
376.392	62.9956	376.266	64.9748
376.642	62.9389	376.516	64.9137
376.892	62.8715	376.766	64.8502
377.142	62.8057	377.016	64.7273
377.392	62.7447	377.266	64.4654
377.642	62.6766	377.516	64.4278
377.892	62.6086	377.766	64.3848
378.142	62.5403	378.016	64.3396
378.392	62.468	378.266	64.2916
378.642	62.4022	378.516	64.2438
378.892	62.3258	378.766	64.1939
379.142	62.2543	379.016	64.1384
379.392	62.1814	379.266	64.0902
379.642	62.1068	379.516	64.0313
379.892	62.0395	379.766	63.9756
380.142	61.9644	380.016	63.9225
380.392	61.8907	380.266	63.8657
380.642	61.8235	380.516	63.8046
380.892	61.7425	380.766	63.7424
381.142	61.6781	381.016	63.6576
381.392	61.6032	381.266	63.4305
381.642	61.5008	381.516	63.3229
381.892	61.2176	381.766	63.2816
382.142	61.0995	382.016	63.2339
382.392	61.0565	382.266	63.1806
382.642	61.0058	382.516	63.1349
382.892	60.9491	382.766	63.0812
383.142	60.897	383.016	63.023
383.392	60.8332	383.266	62.9692
383.642	60.7666	383.516	62.9063
383.892	60.7028	383.766	62.8295
384.142	60.6242	384.016	62.7702
384.392	60.5555	384.266	62.7025
384.642	60.4783	384.516	62.642
384.892	60.4017	384.766	62.5751
385.142	60.3279	385.016	62.4879
385.392	60.1565	385.266	62.2437
385.642	59.8258	385.516	62.1185
385.892	59.7359	385.766	62.0791
386.142	59.6883	386.016	62.0223
386.392	59.6188	386.266	61.9707
386.642	59.5548	386.516	61.9122
386.892	59.366	386.766	61.8509
387.142	59.2175	387.016	61.7917
387.392	59.1061	387.266	61.7268
387.642	58.9996	387.516	61.6493
387.892	58.8948	387.766	61.3931
388.142	58.7842	388.016	61.3103
388.392	58.6822	388.266	61.2724
388.642	58.5744	388.516	61.213
388.892	58.4626	388.766	61.1435
389.142	58.3169	389.016	60.9442
389.392	58.1971	389.266	60.8582
389.642	58.0845	389.516	60.7655
389.892	57.9586	389.766	60.6782
390.142	57.8497	390.016	60.5885
390.392	57.7362	390.266	60.5013
390.642	57.6182	390.516	60.4115
390.892	57.4984	390.766	60.3247
391.142	57.3758	391.016	60.2364
391.392	57.2481	391.266	60.1393
391.642	57.1212	391.516	60.0472
391.892	57.0011	391.766	59.9584
392.142	56.8781	392.016	59.8562
392.392	56.7447	392.266	59.7608
392.642	56.6173	392.516	59.6602
392.892	56.4821	392.766	59.5611
393.142	56.355	393.016	59.4612
393.392	56.2241	393.266	59.3665
393.642	56.1017	393.516	59.2675
393.892	55.9618	393.766	59.1685
394.142	55.831	394.016	59.0662
394.392	55.6988	394.266	58.9603
394.642	55.5637	394.516	58.8531
394.892	55.4289	394.766	58.7469
395.142	55.2996	395.016	58.6387
395.392	55.157	395.266	58.5319
395.642	55.0106	395.516	58.425
395.892	54.8664	395.766	58.3089
396.142	54.7133	396.016	58.1974
396.392	54.563	396.266	58.0826
396.642	54.4138	396.516	57.9629
396.892	54.2635	396.766	57.8493
397.142	54.121	397.016	57.7329
397.392	53.9697	397.266	57.6213
397.642	53.8248	397.516	57.5009
397.892	53.6727	397.766	57.3789
398.142	53.5264	398.016	57.2555
398.392	53.3695	398.266	57.1386
398.642	53.2142	398.516	57.0161
398.892	53.0528	398.766	56.8625
399.142	52.8884	399.016	56.7343
399.392	52.7208	399.266	56.6136
399.642	52.5604	399.516	56.486
399.892	52.4002	399.766	56.3596
400.142	52.2349	400.016	56.236
400.392	52.0718	400.266	56.1108
400.642	51.8986	400.516	55.9865
400.892	51.7243	400.766	55.8573
401.142	51.5487	401.016	55.7235
401.392	51.3753	401.266	55.5866
401.642	51.203	401.516	55.4482
401.892	51.0245	401.766	55.3061
402.142	50.8454	402.016	55.1648
402.392	50.6718	402.266	55.0278
402.642	50.4898	402.516	54.8884
402.892	50.3034	402.766	54.7438
403.142	50.1202	403.016	54.5992
403.392	49.9329	403.266	54.4522
403.642	49.7508	403.516	54.306
403.892	49.572	403.766	54.1571
404.142	49.3436	404.016	54.0038
404.392	49.1541	404.266	53.8618
404.642	48.9697	404.516	53.7166
404.892	48.7765	404.766	53.5617
405.142	48.5795	405.016	53.4147
405.392	48.3837	405.266	53.2592
405.642	48.1917	405.516	53.0959
405.892	47.9935	405.766	52.9354
406.142	47.7968	406.016	52.7771
406.392	47.5854	406.266	52.6178
406.642	47.3747	406.516	52.4556
406.892	47.1521	406.766	52.2902
407.142	46.9318	407.016	52.1251
407.392	46.7147	407.266	51.9577
407.642	46.5098	407.516	51.7909
407.892	46.2951	407.766	51.6247
408.142	46.0863	408.016	51.4447
408.392	45.8547	408.266	51.2778
408.642	45.6371	408.516	51.0969
408.892	45.4125	408.766	50.9148
409.142	45.1695	409.016	50.7326
409.392	44.9503	409.266	50.5587
409.642	44.724	409.516	50.3689
409.892	44.4933	409.766	50.1787
410.142	44.2792	410.016	49.986
410.392	44.0536	410.266	49.7925
410.642	43.8093	410.516	49.6011
410.892	43.5646	410.766	49.4047
411.142	43.3099	411.016	49.2079
411.392	43.0529	411.266	49.0155
411.642	42.7962	411.516	48.8147
411.892	42.5411	411.766	48.6116
412.142	42.2875	412.016	48.4006
412.392	42.031	412.266	48.187
412.642	41.7786	412.516	47.9778
412.892	41.5213	412.766	47.7626
413.142	41.2657	413.016	47.5414
413.392	41.0038	413.266	47.3358
413.642	40.7485	413.516	47.097
413.892	40.5059	413.766	46.8411
414.142	40.2381	414.016	46.6176
414.392	39.9714	414.266	46.4023
414.642	39.7162	414.516	46.1737
414.892	39.4329	414.766	45.9468
415.142	39.1743	415.016	45.7177
415.392	38.916	415.266	45.4903
415.642	38.6479	415.516	45.2613
415.892	38.3716	415.766	45.0174
416.142	38.097	416.016	44.7669
416.392	37.8175	416.266	44.5212
416.642	37.5368	416.516	44.2706
416.892	37.2619	416.766	44.02
417.142	36.9925	417.016	43.7713
417.392	36.7166	417.266	43.523
417.642	36.4403	417.516	43.2777
417.892	36.1302	417.766	43.0277
418.142	35.8493	418.016	42.7686
418.392	35.5482	418.266	42.521
418.642	35.2544	418.516	42.2572
418.892	34.9269	418.766	41.9941
419.142	34.6421	419.016	41.715
419.392	34.3225	419.266	41.4562
419.642	34.0212	419.516	41.1793
419.892	33.7324	419.766	40.904
420.142	33.4402	420.016	40.6343
420.392	33.1545	420.266	40.3605
420.642	32.8765	420.516	40.0868
420.892	32.5835	420.766	39.8112
421.142	32.296	421.016	39.5229
421.392	31.9973	421.266	39.2463
421.642	31.706	421.516	38.9595
421.892	31.414	421.766	38.6666
422.142	31.1199	422.016	38.3804
422.392	30.8204	422.266	38.094
422.642	30.5145	422.516	37.8015
422.892	30.2092	422.766	37.5143
423.142	29.9023	423.016	37.2223
423.392	29.5971	423.266	36.9299
423.642	29.3028	423.516	36.6424
423.892	29.0142	423.766	36.3391
424.142	28.7196	424.016	36.0385
424.392	28.4229	424.266	35.7469
424.642	28.1336	424.516	35.4463
424.892	27.8348	424.766	35.1542
425.142	27.5409	425.016	34.8447
425.392	27.2423	425.266	34.544
425.642	26.9388	425.516	34.2416
425.892	26.65	425.766	33.9371
426.142	26.3617	426.016	33.6345
426.392	26.0821	426.266	33.3395
426.642	25.7997	426.516	33.0465
426.892	25.5212	426.766	32.7387
427.142	25.236	427.016	32.4334
427.392	24.9494	427.266	32.1321
427.642	24.665	427.516	31.823
427.892	24.3687	427.766	31.5224
428.142	24.0868	428.016	31.2164
428.392	23.79	428.266	30.9125
428.642	23.5113	428.516	30.5485
428.892	23.2443	428.766	30.2346
429.142	22.9826	429.016	29.932
429.392	22.7069	429.266	29.632
429.642	22.4306	429.516	29.3373
429.892	22.1527	429.766	29.0368
430.142	21.8744	430.016	28.7353
430.392	21.6034	430.266	28.4301
430.642	21.3388	430.516	28.131
430.892	21.0714	430.766	27.832
431.142	20.8208	431.016	27.5388
431.392	20.5681	431.266	27.2489
431.642	20.3172	431.516	26.9665
431.892	20.0713	431.766	26.6709
432.142	19.8292	432.016	26.3814
432.392	19.5842	432.266	26.0837
432.642	19.3458	432.516	25.8017
432.892	19.1059	432.766	25.5273
433.142	18.872	433.016	25.2462
433.392	18.6243	433.266	24.9672
433.642	18.3419	433.516	24.6936
433.892	18.1047	433.766	24.4147
434.142	17.8806	434.016	24.1422
434.392	17.6531	434.266	23.8707
434.642	17.4325	434.516	23.6026
434.892	17.2189	434.766	23.3386
435.142	17.0111	435.016	23.0754
435.392	16.7995	435.266	22.8061
435.642	16.5847	435.516	22.5442
435.892	16.3724	435.766	22.2754
436.142	16.1642	436.016	22.0186
436.392	15.9546	436.266	21.7573
436.642	15.7508	436.516	21.5076
436.892	15.5551	436.766	21.2568
437.142	15.3642	437.016	21.0064
437.392	15.1705	437.266	20.7588
437.642	14.9848	437.516	20.5247
437.892	14.8014	437.766	20.2843
438.142	14.6242	438.016	20.0603
438.392	14.4465	438.266	19.8313
438.642	14.2602	438.516	19.5986
438.892	14.0738	438.766	19.3683
439.142	13.8896	439.016	19.1367
439.392	13.7149	439.266	18.9062
439.642	13.5349	439.516	18.6787
439.892	13.3655	439.766	18.4526
440.142	13.195	440.016	18.2365
440.392	13.0352	440.266	18.0273
440.642	12.8715	440.516	17.8267
440.892	12.7151	440.766	17.6227
441.142	12.5566	441.016	17.4263
441.392	12.3989	441.266	17.225
441.642	12.2461	441.516	17.0255
441.892	12.1035	441.766	16.8303
442.142	11.9568	442.016	16.6226
442.392	11.8054	442.266	16.4308
442.642	11.6682	442.516	16.2325
442.892	11.5258	442.766	16.0397
443.142	11.3885	443.016	15.8599
443.392	11.2511	443.266	15.6752
443.642	11.1167	443.516	15.4487
443.892	10.991	443.766	15.2729
444.142	10.8725	444.016	15.096
444.392	10.7633	444.266	14.9401
444.642	10.6488	444.516	14.7754
444.892	10.5382	444.766	14.6108
445.142	10.4205	445.016	14.4491
445.392	10.302	445.266	14.279
445.642	10.1815	445.516	14.1307
445.892	10.068	445.766	13.973
446.142	9.95409	446.016	13.8186
446.392	9.84245	446.266	13.6736
446.642	9.73293	446.516	13.5214
446.892	9.62647	446.766	13.3644
447.142	9.52595	447.016	13.216
447.392	9.42718	447.266	13.0753
447.642	9.32361	447.516	12.9299
447.892	9.22885	447.766	12.7917
448.142	9.16566	448.016	12.6501
448.392	9.08816	448.266	12.5186
448.642	9.03502	448.516	12.3948
448.892	8.96149	448.766	12.2676
449.142	8.8957	449.016	12.1535
449.392	8.83372	449.266	12.0329
449.642	8.76149	449.516	11.9114
449.892	8.69529	449.766	11.7972
450.142	8.62358	450.016	11.6705
450.392	8.55692	450.266	11.5543
450.642	8.49519	450.516	11.4378
450.892	8.42234	450.766	11.3242
451.142	8.35477	451.016	11.2187
451.392	8.29201	451.266	11.119
451.642	8.22172	451.516	11.0146
451.892	8.15622	451.766	10.913
452.142	8.08311	452.016	10.8133
452.392	8.01186	452.266	10.7058
452.642	7.94381	452.516	10.6122
452.892	7.86345	452.766	10.5028
453.142	7.79635	453.016	10.4058
453.392	7.73005	453.266	10.3089
453.642	7.66097	453.516	10.2105
453.892	7.60003	453.766	10.1179
454.142	7.53322	454.016	10.0257
454.392	7.46907	454.266	9.93735
454.642	7.40667	454.516	9.85124
454.892	7.3411	454.766	9.76938
455.142	7.27834	455.016	9.73076
455.392	7.22564	455.266	9.67969
455.642	7.16701	455.516	9.62899
455.892	7.11954	455.766	9.57185
456.142	7.06413	456.016	9.51411
456.392	7.01148	456.266	9.45878
456.642	6.95947	456.516	9.39539
456.892	6.89493	456.766	9.33787
457.142	6.8361	457.016	9.27728
457.392	6.78197	457.266	9.21273
457.642	6.72339	457.516	9.15245
457.892	6.67835	457.766	9.08927
458.142	6.62872	458.016	9.02272
458.392	6.57561	458.266	8.96354
458.642	6.53181	458.516	8.88194
458.892	6.47998	458.766	8.81387
459.142	6.43609	459.016	8.75694
459.392	6.39295	459.266	8.6911
459.642	6.34886	459.516	8.63311
459.892	6.30891	459.766	8.57458
460.142	6.26029	460.016	8.51395
460.392	6.21615	460.266	8.45756
460.642	6.17811	460.516	8.40134
460.892	6.13457	460.766	8.34329
461.142	6.09351	461.016	8.29016
461.392	6.05586	461.266	8.22493
461.642	6.01672	461.516	8.16946
461.892	5.98661	461.766	8.1105
462.142	5.94484	462.016	8.0624
462.392	5.9091	462.266	8.01499
462.642	5.87351	462.516	7.966
462.892	5.83123	462.766	7.91628
463.142	5.79328	463.016	7.87268
463.392	5.75549	463.266	7.82089
463.642	5.723	463.516	7.77366
463.892	5.6918	463.766	7.72254
464.142	5.66456	464.016	7.67729
464.392	5.63696	464.266	7.63616
464.642	5.60519	464.516	7.58978
464.892	5.57284	464.766	7.54399
465.142	5.54155	465.016	7.50602
465.392	5.51381	465.266	7.46059
465.642	5.48155	465.516	7.41869
465.892	5.45487	465.766	7.37882
466.142	5.43308	466.016	7.33441
466.392	5.40282	466.266	7.29817
466.642	5.3789	466.516	7.25252
466.892	5.34971	466.766	7.21062
467.142	5.32039	467.016	7.17568
467.392	5.29969	467.266	7.13497
467.642	5.27481	467.516	7.10345
467.892	5.25248	467.766	7.06811
468.142	5.23223	468.016	7.03036
468.392	5.20647	468.266	6.99481
468.642	5.18504	468.516	6.95782
468.892	5.15973	468.766	6.9196
469.142	5.13545	469.016	6.89081
469.392	5.11868	469.266	6.85927
469.642	5.09302	469.516	6.82855
469.892	5.07486	469.766	6.79809
470.142	5.05497	470.016	6.76603
470.392	5.03465	470.266	6.73732
470.642	5.01495	470.516	6.70626
470.892	4.9952	470.766	6.67977
471.142	4.97407	471.016	6.65263
471.392	4.95817	471.266	6.62398
471.642	4.93523	471.516	6.59901
471.892	4.91314	471.766	6.57255
472.142	4.89766	472.016	6.54647
472.392	4.87753	472.266	6.52117
472.642	4.85804	472.516	6.49208
472.892	4.83957	472.766	6.4667
473.142	4.82149	473.016	6.43998
473.392	4.80253	473.266	6.41192
473.642	4.77999	473.516	6.38765
473.892	4.76075	473.766	6.35528
474.142	4.7452	474.016	6.32592
474.392	4.73433	474.266	6.29892
474.642	4.72494	474.516	6.27396
474.892	4.71208	474.766	6.24852
475.142	4.71078	475.016	6.22759
475.392	4.69672	475.266	6.2059
475.642	4.68534	475.516	6.18315
475.892	4.67216	475.766	6.16594
476.142	4.65189	476.016	6.14135
476.392	4.63813	476.266	6.12036
476.642	4.6208	476.516	6.09651
476.892	4.6115	476.766	6.07264
477.142	4.6002	477.016	6.05331
477.392	4.58679	477.266	6.03032
477.642	4.57239	477.516	6.00857
477.892	4.55944	477.766	5.98851
478.142	4.53843	478.016	5.97327
478.392	4.52761	478.266	5.95717
478.642	4.51901	478.516	5.9371
478.892	4.51045	478.766	5.91932
479.142	4.50936	479.016	5.90365
479.392	4.50229	479.266	5.88803
479.642	4.49134	479.516	5.87415
479.892	4.4839	479.766	5.86064
480.142	4.47722	480.016	5.84399
480.392	4.4681	480.266	5.82749
480.642	4.45428	480.516	5.8108
480.892	4.43983	480.766	5.79561
481.142	4.42222	481.016	5.77972
481.392	4.40858	481.266	5.76391
481.642	4.39744	481.516	5.74604
481.892	4.3882	481.766	5.73658
482.142	4.38136	482.016	5.72159
482.392	4.37911	482.266	5.70958
482.642	4.37818	482.516	5.69849
482.892	4.37347	482.766	5.68435
483.142	4.36993	483.016	5.6728
483.392	4.35775	483.266	5.65717
483.642	4.34642	483.516	5.64541
483.892	4.33426	483.766	5.63146
484.142	4.32177	484.016	5.61799
484.392	4.31156	484.266	5.60909
484.642	4.29714	484.516	5.59492
484.892	4.28522	484.766	5.57852
485.142	4.27472	485.016	5.56696
485.392	4.27452	485.266	5.55207
485.642	4.26509	485.516	5.54242
485.892	4.25917	485.766	5.53297
486.142	4.25746	486.016	5.52563
486.392	4.25785	486.266	5.52072
486.642	4.25801	486.516	5.50838
486.892	4.25058	486.766	5.50221
487.142	4.25283	487.016	5.49761
487.392	4.24759	487.266	5.48939
487.642	4.24283	487.516	5.4773
487.892	4.23358	487.766	5.46924
488.142	4.22721	488.016	5.46232
488.392	4.22525	488.266	5.45777
488.642	4.2188	488.516	5.44781
488.892	4.20893	488.766	5.44301
489.142	4.20147	489.016	5.43717
489.392	4.19365	489.266	5.43249
489.642	4.18383	489.516	5.42665
489.892	4.17427	489.766	5.41991
490.142	4.16528	490.016	5.41467
490.392	4.15918	490.266	5.41147
490.642	4.15052	490.516	5.40297
490.892	4.14018	490.766	5.39332
491.142	4.13082	491.016	5.39094
491.392	4.12473	491.266	5.38407
491.642	4.11758	491.516	5.38121
491.892	4.11115	491.766	5.37421
492.142	4.10843	492.016	5.37192
492.392	4.10012	492.266	5.36516
492.642	4.09551	492.516	5.36136
492.892	4.09046	492.766	5.35577
493.142	4.08977	493.016	5.3524
493.392	4.08523	493.266	5.34818
493.642	4.07818	493.516	5.3442
493.892	4.08041	493.766	5.3418
494.142	4.07264	494.016	5.33987
494.392	4.06807	494.266	5.33776
494.642	4.06288	494.516	5.33526
494.892	4.05721	494.766	5.33127
495.142	4.05327	495.016	5.32701
495.392	4.04877	495.266	5.32316
495.642	4.04122	495.516	5.32085
495.892	4.03779	495.766	5.31634
496.142	4.03094	496.016	5.31865
496.392	4.02469	496.266	5.31674
496.642	4.02226	496.516	5.31591
496.892	4.01735	496.766	5.31241
497.142	4.01145	497.016	5.3102
497.392	4.00945	497.266	5.30888
497.642	4.00545	497.516	5.30318
497.892	4.00457	497.766	5.30168
498.142	4.00901	498.016	5.30389
498.392	4.01135	498.266	5.30027
498.642	4.00762	498.516	5.30179
498.892	4.0064	498.766	5.30325
499.142	3.99925	499.016	5.29787
499.392	3.99741	499.266	5.29624
499.642	3.99475	499.516	5.29054
499.892	3.98932	499.766	5.28683
500.142	3.9845	500.016	5.28261
500.392	3.98028	500.266	5.28216
500.642	3.98039	500.516	5.28003
500.892	3.97458	500.766	5.28067
501.142	3.96939	501.016	5.27917
501.392	3.96208	501.266	5.27834
501.642	3.95854	501.516	5.27806
501.892	3.95007	501.766	5.27648
502.142	3.94276	502.016	5.27013
502.392	3.94041	502.266	5.27037
502.642	3.94071	502.516	5.26814
502.892	3.93748	502.766	5.26594
503.142	3.93791	503.016	5.25907
503.392	3.93366	503.266	5.25873
503.642	3.93217	503.516	5.25766
503.892	3.93511	503.766	5.25732
504.142	3.93452	504.016	5.25402
504.392	3.92757	504.266	5.25288
504.642	3.92535	504.516	5.24887
504.892	3.92269	504.766	5.2472
505.142	3.91865	505.016	5.2443
505.392	3.9189	505.266	5.24293
505.642	3.92028	505.516	5.24482
505.892	3.91783	505.766	5.2424
506.142	3.91849	506.016	5.24076
506.392	3.91927	506.266	5.24122
506.642	3.91247	506.516	5.24062
506.892	3.9129	506.766	5.23649
507.142	3.91055	507.016	5.23404
507.392	3.90843	507.266	5.22768
507.642	3.91011	507.516	5.22795
507.892	3.90806	507.766	5.22756
508.142	3.91154	508.016	5.22753
508.392	3.91048	508.266	5.22382
508.642	3.908	508.516	5.22407
508.892	3.90135	508.766	5.21929
509.142	3.89781	509.016	5.21525
509.392	3.89494	509.266	5.2111
509.642	3.88839	509.516	5.20721
509.892	3.88228	509.766	5.20478
510.142	3.87898	510.016	5.20274
510.392	3.87572	510.266	5.19829
510.642	3.87372	510.516	5.20042
510.892	3.86365	510.766	5.20087
511.142	3.86314	511.016	5.19611
511.392	3.85876	511.266	5.19413
511.642	3.85391	511.516	5.19172
511.892	3.85136	511.766	5.18817
512.142	3.84887	512.016	5.19001
512.392	3.8465	512.266	5.18375
512.642	3.84317	512.516	5.18161
512.892	3.84414	512.766	5.18122
513.142	3.84645	513.016	5.17755
513.392	3.8466	513.266	5.17925
513.642	3.84177	513.516	5.17753
513.892	3.83342	513.766	5.17731
514.142	3.83443	514.016	5.17307
514.392	3.82703	514.266	5.17307
514.642	3.82457	514.516	5.17356
514.892	3.82101	514.766	5.17299
515.142	3.82135	515.016	5.16678
515.392	3.81675	515.266	5.16875
515.642	3.8096	515.516	5.16917
515.892	3.80606	515.766	5.1647
516.142	3.80452	516.016	5.16268
516.392	3.8074	516.266	5.15993
516.642	3.80937	516.516	5.16053
516.892	3.80711	516.766	5.15815
517.142	3.80458	517.016	5.15495
517.392	3.80418	517.266	5.15447
517.642	3.80157	517.516	5.15205
517.892	3.80185	517.766	5.15225
518.142	3.80204	518.016	5.15073
518.392	3.80105	518.266	5.14996
518.642	3.80211	518.516	5.14779
518.892	3.80211	518.766	5.14557
519.142	3.80684	519.016	5.14449
519.392	3.80249	519.266	5.14554
519.642	3.8019	519.516	5.13986
519.892	3.79726	519.766	5.13907
520.142	3.79545	520.016	5.1376
520.392	3.79379	520.266	5.1353
520.642	3.78959	520.516	5.13149
520.892	3.78734	520.766	5.12928
521.142	3.78444	521.016	5.12495
521.392	3.78373	521.266	5.1246
521.642	3.78706	521.516	5.12704
521.892	3.7871	521.766	5.12334
522.142	3.78467	522.016	5.12033
522.392	3.77934	522.266	5.11817
522.642	3.78244	522.516	5.1178
522.892	3.77996	522.766	5.11357
523.142	3.7829	523.016	5.10985
523.392	3.77989	523.266	5.10659
523.642	3.77755	523.516	5.10325
523.892	3.7784	523.766	5.10619
524.142	3.77875	524.016	5.10358
524.392	3.77756	524.266	5.09996
524.642	3.77496	524.516	5.0972
524.892	3.77792	524.766	5.09518
525.142	3.77489	525.016	5.09306
525.392	3.77075	525.266	5.08944
525.642	3.77016	525.516	5.08868
525.892	3.77305	525.766	5.08458
526.142	3.76765	526.016	5.0867
526.392	3.76516	526.266	5.08648
526.642	3.7626	526.516	5.08805
526.892	3.76118	526.766	5.08656
527.142	3.76053	527.016	5.0845
527.392	3.7584	527.266	5.08222
527.642	3.7577	527.516	5.08523
527.892	3.75263	527.766	5.08198
528.142	3.75054	528.016	5.07824
528.392	3.74518	528.266	5.07652
528.642	3.74303	528.516	5.07588
528.892	3.73536	528.766	5.07415
529.142	3.7358	529.016	5.07199
[truncated: 274 more rows]

## Sheet: Supplementary Fig. 2
CPOU		CPOU fiber
temperature	Endo	temperature	Endo
-50.0072	-1.27912	-50.0145	-1.09843
-49.9729	-1.27914	-49.9828	-1.09973
-49.9376	-1.27917	-49.949	-1.10092
-49.9042	-1.27919	-49.9165	-1.10193
-49.87	-1.27922	-49.883	-1.10275
-49.836	-1.27925	-49.8501	-1.10346
-49.8017	-1.27928	-49.8184	-1.10414
-49.767	-1.27932	-49.7851	-1.10477
-49.7329	-1.27937	-49.7522	-1.10531
-49.6977	-1.27944	-49.7207	-1.1058
-49.6643	-1.27953	-49.6871	-1.10624
-49.6302	-1.27965	-49.6556	-1.10661
-49.5959	-1.27979	-49.6225	-1.10692
-49.5628	-1.28002	-49.5894	-1.10719
-49.5284	-1.28033	-49.5574	-1.10743
-49.4941	-1.28087	-49.5247	-1.10768
-49.46	-1.28165	-49.4932	-1.10791
-49.427	-1.28247	-49.4604	-1.10815
-49.3919	-1.28334	-49.4281	-1.10838
-49.3571	-1.28444	-49.3951	-1.1086
-49.3238	-1.28588	-49.3633	-1.10888
-49.2909	-1.28758	-49.3311	-1.10913
-49.2572	-1.28925	-49.2989	-1.10934
-49.2234	-1.29089	-49.266	-1.10953
-49.1905	-1.29234	-49.2332	-1.10973
-49.1574	-1.29371	-49.2012	-1.10991
-49.1232	-1.29508	-49.1689	-1.1101
-49.0904	-1.29649	-49.1354	-1.11027
-49.058	-1.29784	-49.1033	-1.11044
-49.0251	-1.29917	-49.0699	-1.11061
-48.9923	-1.30037	-49.037	-1.11078
-48.9583	-1.3014	-49.005	-1.11094
-48.9262	-1.30242	-48.9712	-1.11109
-48.8937	-1.3035	-48.9388	-1.11125
-48.8616	-1.3044	-48.9042	-1.1114
-48.8288	-1.30516	-48.8715	-1.11154
-48.7955	-1.30588	-48.8391	-1.11169
-48.7635	-1.30646	-48.8052	-1.11183
-48.7316	-1.30696	-48.7711	-1.11196
-48.6997	-1.3074	-48.7373	-1.1121
-48.6667	-1.30781	-48.7042	-1.11223
-48.6332	-1.30816	-48.6719	-1.11236
-48.6009	-1.30844	-48.6376	-1.11249
-48.5697	-1.30868	-48.604	-1.11261
-48.5366	-1.30892	-48.5691	-1.11274
-48.5036	-1.30916	-48.535	-1.11287
-48.4726	-1.30939	-48.5032	-1.113
-48.44	-1.30961	-48.4684	-1.11314
-48.4081	-1.30983	-48.4341	-1.11328
-48.3752	-1.31006	-48.4003	-1.11344
-48.3423	-1.31033	-48.3663	-1.11361
-48.309	-1.31054	-48.3326	-1.11379
-48.2771	-1.31073	-48.2983	-1.11399
-48.2436	-1.31092	-48.2646	-1.11422
-48.2116	-1.3111	-48.2294	-1.11452
-48.1783	-1.31128	-48.1962	-1.11502
-48.1459	-1.31145	-48.1617	-1.11567
-48.1125	-1.31162	-48.1276	-1.11637
-48.0782	-1.31178	-48.0937	-1.11722
-48.0462	-1.31194	-48.0593	-1.11822
-48.0125	-1.3121	-48.0257	-1.11934
-47.979	-1.31225	-47.9916	-1.12064
-47.9467	-1.3124	-47.9581	-1.12198
-47.9125	-1.31254	-47.9238	-1.1233
-47.8781	-1.31268	-47.8906	-1.12453
-47.8458	-1.31282	-47.8571	-1.12578
-47.8119	-1.31295	-47.8236	-1.12702
-47.7777	-1.31308	-47.7901	-1.12823
-47.745	-1.31321	-47.7565	-1.12945
-47.7095	-1.31333	-47.7228	-1.13053
-47.6773	-1.31345	-47.6888	-1.13153
-47.642	-1.31357	-47.6558	-1.1325
-47.6087	-1.31369	-47.6224	-1.13356
-47.5741	-1.3138	-47.5895	-1.13459
-47.5396	-1.31392	-47.5559	-1.13563
-47.5064	-1.31403	-47.5242	-1.13666
-47.4718	-1.31415	-47.491	-1.13753
-47.4382	-1.31426	-47.457	-1.13829
-47.4045	-1.31438	-47.4236	-1.13899
-47.3696	-1.31452	-47.392	-1.1396
-47.337	-1.31466	-47.359	-1.14016
-47.3024	-1.31482	-47.3277	-1.14062
-47.2681	-1.31501	-47.2937	-1.14102
-47.2342	-1.31522	-47.2608	-1.14136
-47.2015	-1.31556	-47.2285	-1.14166
-47.1653	-1.31601	-47.1959	-1.14196
-47.1317	-1.31653	-47.163	-1.14225
-47.0982	-1.3172	-47.1297	-1.14254
-47.0646	-1.31797	-47.0973	-1.14283
-47.0313	-1.31881	-47.0649	-1.14311
-46.9972	-1.31983	-47.0318	-1.14339
-46.9637	-1.32094	-47.0007	-1.14366
-46.9304	-1.3221	-46.9673	-1.14393
-46.8964	-1.32329	-46.9349	-1.14419
-46.8635	-1.32442	-46.9029	-1.14445
-46.8304	-1.32551	-46.8687	-1.14471
-46.7963	-1.3267	-46.837	-1.14496
-46.7626	-1.32799	-46.8025	-1.14521
-46.7308	-1.32922	-46.7712	-1.14545
-46.6973	-1.33032	-46.7372	-1.14569
-46.6642	-1.3314	-46.7049	-1.14593
-46.6311	-1.3324	-46.6716	-1.14616
-46.5978	-1.33334	-46.6381	-1.14638
-46.5647	-1.33419	-46.6067	-1.1466
-46.5322	-1.33505	-46.5718	-1.14682
-46.4998	-1.33591	-46.5394	-1.14704
-46.4665	-1.33668	-46.5066	-1.14725
-46.4338	-1.33735	-46.4724	-1.14746
-46.401	-1.33792	-46.439	-1.14766
-46.3686	-1.33843	-46.4056	-1.14786
-46.3369	-1.33887	-46.3732	-1.14806
-46.3041	-1.33926	-46.3407	-1.14826
-46.2713	-1.3396	-46.3055	-1.14845
-46.2385	-1.3399	-46.2716	-1.14865
-46.2062	-1.3402	-46.2373	-1.14884
-46.1735	-1.34049	-46.2048	-1.14903
-46.1402	-1.34078	-46.1712	-1.14923
-46.1077	-1.34106	-46.137	-1.14944
-46.0749	-1.34134	-46.1033	-1.14966
-46.0424	-1.34162	-46.0708	-1.14989
-46.0098	-1.34189	-46.0355	-1.15012
-45.9766	-1.34216	-46.0021	-1.15036
-45.9434	-1.34242	-45.9672	-1.15061
-45.9108	-1.34268	-45.9345	-1.15088
-45.8777	-1.34293	-45.9007	-1.15117
-45.8454	-1.34318	-45.8662	-1.15155
-45.8118	-1.34342	-45.8326	-1.152
-45.7786	-1.34366	-45.7989	-1.15252
-45.7458	-1.34389	-45.7649	-1.15311
-45.7125	-1.34412	-45.7308	-1.15382
-45.679	-1.34434	-45.6973	-1.15464
-45.6459	-1.34457	-45.6635	-1.1556
-45.6128	-1.34478	-45.6299	-1.15663
-45.5791	-1.34499	-45.5953	-1.15772
-45.5456	-1.3452	-45.5622	-1.15878
-45.5125	-1.34541	-45.5283	-1.15982
-45.4778	-1.34561	-45.494	-1.16082
-45.4452	-1.3458	-45.461	-1.16192
-45.412	-1.346	-45.4284	-1.16311
-45.377	-1.34619	-45.3945	-1.16434
-45.3436	-1.34638	-45.3612	-1.16543
-45.31	-1.34656	-45.3278	-1.1665
-45.2758	-1.34675	-45.2934	-1.16756
-45.243	-1.34693	-45.2615	-1.16853
-45.2083	-1.34711	-45.228	-1.16944
-45.1751	-1.34729	-45.195	-1.1703
-45.142	-1.34747	-45.1617	-1.17104
-45.1073	-1.34766	-45.1281	-1.17172
-45.0727	-1.34786	-45.0954	-1.17242
-45.0397	-1.34807	-45.0633	-1.17306
-45.0055	-1.34829	-45.0295	-1.17364
-44.9713	-1.34852	-44.9962	-1.17417
-44.9375	-1.34877	-44.964	-1.17465
-44.9045	-1.34903	-44.931	-1.17509
-44.8702	-1.34936	-44.8989	-1.17547
-44.8366	-1.34983	-44.8655	-1.17582
-44.8024	-1.35039	-44.8326	-1.17616
-44.7693	-1.35103	-44.7996	-1.17651
-44.7351	-1.35171	-44.7665	-1.17685
-44.7016	-1.35243	-44.7334	-1.17719
-44.6683	-1.35323	-44.7004	-1.17753
-44.6347	-1.35415	-44.668	-1.17786
-44.601	-1.35511	-44.6351	-1.1782
-44.5674	-1.35605	-44.6025	-1.17852
-44.5346	-1.357	-44.5705	-1.17885
-44.5012	-1.35791	-44.5366	-1.17917
-44.4671	-1.35883	-44.5046	-1.17948
-44.435	-1.35974	-44.4711	-1.17979
-44.4012	-1.36067	-44.4382	-1.1801
-44.3684	-1.3616	-44.405	-1.1804
-44.3341	-1.36255	-44.3723	-1.1807
-44.3011	-1.36344	-44.3391	-1.18099
-44.268	-1.36435	-44.3069	-1.18128
-44.2341	-1.3653	-44.2728	-1.18157
-44.2019	-1.36617	-44.2397	-1.18185
-44.1697	-1.36691	-44.2073	-1.18212
-44.1363	-1.36758	-44.1733	-1.1824
-44.1034	-1.3682	-44.1397	-1.18266
-44.0712	-1.36874	-44.1076	-1.18293
-44.0377	-1.36919	-44.0742	-1.18319
-44.0045	-1.36958	-44.0404	-1.18345
-43.9726	-1.36993	-44.0065	-1.18371
-43.9393	-1.37027	-43.9731	-1.18396
-43.9061	-1.37062	-43.9398	-1.18421
-43.874	-1.37097	-43.9064	-1.18447
-43.8411	-1.37132	-43.8727	-1.18473
-43.8094	-1.37166	-43.8393	-1.18499
-43.7759	-1.37201	-43.8063	-1.18526
-43.7422	-1.37235	-43.7721	-1.18553
-43.7092	-1.37268	-43.7372	-1.18581
-43.6767	-1.37302	-43.7052	-1.18611
-43.6446	-1.37334	-43.6712	-1.18641
-43.6104	-1.37367	-43.6364	-1.18672
-43.5775	-1.37399	-43.6032	-1.18703
-43.5459	-1.37431	-43.5692	-1.18735
-43.5125	-1.37462	-43.5354	-1.18768
-43.479	-1.37492	-43.5017	-1.18802
-43.4458	-1.37523	-43.4685	-1.18843
-43.4132	-1.37552	-43.4366	-1.18898
-43.3795	-1.37582	-43.4012	-1.18962
-43.3469	-1.37611	-43.3687	-1.19035
-43.3129	-1.37639	-43.333	-1.19116
-43.2802	-1.37667	-43.3006	-1.19207
-43.2467	-1.37695	-43.2662	-1.19299
-43.2132	-1.37722	-43.2336	-1.19392
-43.179	-1.37749	-43.1997	-1.19491
-43.1466	-1.37776	-43.1658	-1.19602
-43.1125	-1.37802	-43.1323	-1.19715
-43.0789	-1.37828	-43.0985	-1.19819
-43.0455	-1.37853	-43.0645	-1.19933
-43.0117	-1.37879	-43.0312	-1.20049
-42.9776	-1.37904	-42.9992	-1.20158
-42.9452	-1.37929	-42.9652	-1.20261
-42.9113	-1.37954	-42.9323	-1.20354
-42.8777	-1.37978	-42.8984	-1.20435
-42.8429	-1.38003	-42.8655	-1.20511
-42.8097	-1.38029	-42.8314	-1.20586
-42.776	-1.38054	-42.799	-1.20658
-42.7426	-1.38081	-42.765	-1.20725
-42.7087	-1.38108	-42.7322	-1.20785
-42.6746	-1.38138	-42.6991	-1.20844
-42.6409	-1.38168	-42.6663	-1.20901
-42.6086	-1.382	-42.633	-1.2095
-42.5739	-1.38234	-42.5996	-1.20995
-42.5393	-1.38274	-42.5668	-1.21034
-42.5051	-1.38316	-42.5334	-1.21073
-42.4731	-1.38361	-42.5009	-1.21111
-42.4385	-1.38414	-42.4679	-1.21149
-42.4059	-1.38476	-42.4357	-1.21187
-42.3717	-1.38543	-42.4029	-1.21225
-42.3381	-1.38614	-42.3696	-1.21263
-42.3037	-1.38693	-42.3361	-1.21301
-42.2704	-1.38785	-42.3027	-1.21339
-42.2362	-1.38888	-42.2704	-1.21376
-42.2035	-1.38991	-42.2378	-1.21413
-42.1708	-1.39098	-42.2052	-1.2145
-42.1366	-1.39209	-42.1704	-1.21487
-42.1029	-1.39311	-42.1377	-1.21523
-42.0704	-1.39403	-42.1056	-1.21558
-42.037	-1.3949	-42.0726	-1.21593
-42.0044	-1.39575	-42.0379	-1.21628
-41.9711	-1.39659	-42.0059	-1.21662
-41.9369	-1.39735	-41.9726	-1.21696
-41.9049	-1.39806	-41.9396	-1.2173
-41.8713	-1.39878	-41.9065	-1.21763
-41.8387	-1.39949	-41.8739	-1.21795
-41.8043	-1.40021	-41.8407	-1.21828
-41.7729	-1.40086	-41.8075	-1.2186
-41.7377	-1.40144	-41.773	-1.21891
-41.7058	-1.402	-41.7415	-1.21923
-41.673	-1.40251	-41.7075	-1.21954
-41.641	-1.40297	-41.6736	-1.21985
-41.607	-1.40339	-41.6405	-1.22017
-41.5744	-1.40379	-41.6071	-1.22048
-41.5416	-1.40418	-41.5733	-1.2208
-41.5084	-1.40456	-41.5396	-1.22111
-41.4757	-1.40495	-41.5075	-1.22143
-41.4425	-1.40533	-41.4734	-1.22174
-41.4088	-1.40571	-41.4405	-1.22206
-41.3769	-1.40609	-41.405	-1.22239
-41.3432	-1.40646	-41.3727	-1.22272
-41.311	-1.40683	-41.339	-1.22305
-41.277	-1.4072	-41.3039	-1.22338
-41.2441	-1.40757	-41.271	-1.22372
-41.2111	-1.40793	-41.2377	-1.22407
-41.1787	-1.40829	-41.2043	-1.22442
-41.145	-1.40864	-41.1711	-1.22478
-41.1123	-1.40899	-41.1376	-1.22515
-41.0777	-1.40934	-41.1042	-1.22553
-41.0469	-1.40968	-41.0699	-1.22593
-41.0122	-1.41001	-41.0362	-1.22635
-40.9788	-1.41034	-41.0025	-1.22684
-40.9458	-1.41067	-40.9696	-1.22734
-40.9119	-1.41099	-40.9355	-1.22788
-40.8789	-1.41131	-40.9022	-1.2285
-40.8452	-1.41162	-40.8687	-1.22914
-40.8126	-1.41194	-40.8348	-1.22985
-40.7794	-1.41224	-40.8016	-1.23058
-40.7455	-1.41255	-40.7687	-1.23138
-40.7123	-1.41285	-40.7356	-1.23221
-40.6781	-1.41314	-40.7016	-1.23308
-40.6455	-1.41344	-40.6678	-1.23397
-40.6122	-1.41373	-40.6351	-1.23484
-40.5777	-1.41402	-40.602	-1.23562
-40.5452	-1.41432	-40.5681	-1.23636
-40.5107	-1.41461	-40.5344	-1.23707
-40.4764	-1.41491	-40.5019	-1.23779
-40.4431	-1.4152	-40.4679	-1.23854
-40.4093	-1.4155	-40.4353	-1.23927
-40.3765	-1.4158	-40.4015	-1.23997
-40.3424	-1.41611	-40.3674	-1.24065
-40.3093	-1.41643	-40.3346	-1.24125
-40.2754	-1.41676	-40.3009	-1.24177
-40.2416	-1.41709	-40.2688	-1.24224
-40.2078	-1.41743	-40.2346	-1.2427
-40.1749	-1.41778	-40.2025	-1.24313
-40.1417	-1.41813	-40.1689	-1.24356
-40.108	-1.41849	-40.1362	-1.244
-40.0741	-1.41886	-40.103	-1.24442
-40.0402	-1.41926	-40.0701	-1.24485
-40.0068	-1.41972	-40.0374	-1.24528
-39.9724	-1.42024	-40.0034	-1.2457
-39.9392	-1.42079	-39.97	-1.24612
-39.9053	-1.42139	-39.9378	-1.24654
-39.8726	-1.42205	-39.9044	-1.24696
-39.839	-1.42274	-39.8716	-1.24737
-39.8059	-1.42347	-39.8386	-1.24778
-39.7734	-1.42423	-39.8061	-1.24819
-39.7388	-1.42504	-39.7722	-1.24859
-39.7065	-1.42585	-39.7388	-1.24898
-39.6722	-1.42671	-39.7067	-1.24938
-39.6393	-1.42751	-39.673	-1.24977
-39.6058	-1.42822	-39.64	-1.25015
-39.5731	-1.42891	-39.606	-1.25054
-39.5388	-1.42959	-39.5736	-1.25092
-39.5066	-1.43026	-39.5397	-1.2513
-39.4734	-1.43087	-39.5068	-1.25168
-39.4396	-1.43148	-39.4736	-1.25205
-39.4065	-1.43204	-39.4401	-1.25243
-39.3736	-1.43254	-39.4064	-1.2528
-39.3409	-1.43299	-39.374	-1.25316
-39.3062	-1.43344	-39.3408	-1.25353
-39.2732	-1.43386	-39.3064	-1.25389
-39.2413	-1.43429	-39.2732	-1.25425
-39.208	-1.43472	-39.241	-1.25461
-39.1751	-1.43515	-39.2069	-1.25498
-39.1425	-1.43558	-39.1737	-1.25534
-39.11	-1.43601	-39.1397	-1.2557
-39.0751	-1.43643	-39.1072	-1.25607
-39.0431	-1.43685	-39.0724	-1.25643
-39.0102	-1.43726	-39.0401	-1.2568
-38.977	-1.43767	-39.0064	-1.25717
-38.9432	-1.43808	-38.9731	-1.25754
-38.9107	-1.43848	-38.9401	-1.25792
-38.8788	-1.43887	-38.905	-1.2583
-38.8443	-1.43927	-38.8728	-1.25869
-38.8115	-1.43965	-38.8389	-1.25908
-38.7786	-1.44003	-38.8051	-1.25948
-38.7452	-1.44041	-38.7721	-1.25989
-38.7125	-1.44078	-38.7377	-1.2603
-38.6793	-1.44115	-38.7039	-1.26072
-38.6459	-1.44152	-38.6713	-1.26114
-38.6129	-1.44187	-38.6376	-1.26157
-38.5798	-1.44223	-38.6046	-1.262
-38.546	-1.44258	-38.5702	-1.26243
-38.5127	-1.44292	-38.5367	-1.26289
-38.4792	-1.44326	-38.5035	-1.26343
-38.4463	-1.4436	-38.47	-1.26406
-38.4121	-1.44393	-38.4368	-1.26476
-38.3801	-1.44426	-38.4023	-1.26546
-38.3457	-1.44459	-38.3698	-1.2661
-38.3128	-1.44491	-38.3357	-1.26675
-38.2792	-1.44524	-38.3028	-1.26737
-38.2458	-1.44556	-38.2699	-1.26795
-38.2116	-1.44588	-38.2353	-1.26853
-38.1782	-1.4462	-38.2032	-1.26909
-38.1446	-1.44652	-38.1691	-1.26965
-38.1106	-1.44684	-38.136	-1.27019
-38.0773	-1.44717	-38.1025	-1.2707
-38.0441	-1.4475	-38.0699	-1.27123
-38.0113	-1.44783	-38.0362	-1.27175
-37.9773	-1.44816	-38.0033	-1.27226
-37.9428	-1.4485	-37.9699	-1.27279
-37.909	-1.44884	-37.9361	-1.27329
-37.8763	-1.44919	-37.904	-1.27376
-37.8429	-1.44954	-37.8711	-1.27423
-37.8088	-1.4499	-37.8375	-1.2747
-37.7754	-1.45027	-37.8038	-1.27518
-37.7419	-1.45066	-37.7713	-1.27564
-37.7083	-1.45104	-37.7379	-1.27611
-37.6757	-1.45144	-37.7047	-1.27657
-37.6422	-1.45187	-37.6718	-1.27704
-37.6086	-1.45238	-37.638	-1.2775
-37.574	-1.45291	-37.6045	-1.27796
-37.5404	-1.45345	-37.5719	-1.27842
-37.5077	-1.45401	-37.5388	-1.27888
-37.4745	-1.45459	-37.5069	-1.27933
-37.4407	-1.45517	-37.4738	-1.27978
-37.4074	-1.45579	-37.4401	-1.28022
-37.3746	-1.45643	-37.4064	-1.28066
-37.3406	-1.45706	-37.3735	-1.28109
-37.3072	-1.45767	-37.34	-1.28152
-37.2736	-1.45826	-37.3062	-1.28196
-37.2405	-1.45884	-37.2736	-1.28238
-37.2087	-1.45941	-37.2405	-1.2828
-37.1746	-1.46004	-37.2072	-1.28322
-37.1403	-1.46072	-37.174	-1.28363
-37.1078	-1.46138	-37.141	-1.28404
-37.0752	-1.46202	-37.108	-1.28445
-37.0411	-1.46258	-37.0749	-1.28485
-37.0085	-1.46309	-37.0403	-1.28525
-36.975	-1.46355	-37.0083	-1.28564
-36.9425	-1.464	-36.9739	-1.28604
-36.9089	-1.46444	-36.9403	-1.28643
-36.8749	-1.46489	-36.9073	-1.28682
-36.8423	-1.46533	-36.8739	-1.28721
-36.8092	-1.46577	-36.8407	-1.2876
-36.7762	-1.46621	-36.8075	-1.28798
-36.7431	-1.46665	-36.7739	-1.28837
-36.71	-1.46708	-36.7416	-1.28875
-36.6774	-1.46751	-36.7071	-1.28914
-36.6442	-1.46794	-36.6732	-1.28952
-36.6113	-1.46837	-36.641	-1.2899
-36.5767	-1.46879	-36.6069	-1.29028
-36.5446	-1.46921	-36.5727	-1.29066
-36.5112	-1.46963	-36.54	-1.29105
-36.4781	-1.47004	-36.5056	-1.29143
-36.4447	-1.47045	-36.4727	-1.29183
-36.4117	-1.47085	-36.4392	-1.29224
-36.3788	-1.47125	-36.4055	-1.29264
-36.3451	-1.47165	-36.3721	-1.29305
-36.3118	-1.47204	-36.3382	-1.29346
-36.279	-1.47243	-36.3059	-1.29387
-36.2456	-1.47282	-36.2708	-1.29428
-36.2117	-1.4732	-36.2382	-1.29471
-36.1793	-1.47358	-36.2045	-1.29515
-36.145	-1.47396	-36.1718	-1.29558
-36.1128	-1.47434	-36.137	-1.29603
-36.0788	-1.47471	-36.1042	-1.29649
-36.0456	-1.47508	-36.0703	-1.29694
-36.012	-1.47545	-36.0372	-1.29741
-35.9787	-1.47581	-36.0047	-1.29787
-35.9457	-1.47618	-35.9707	-1.29832
-35.9119	-1.47654	-35.9369	-1.29878
-35.8779	-1.4769	-35.9044	-1.29924
-35.8459	-1.47726	-35.8695	-1.2997
-35.8123	-1.47762	-35.837	-1.30016
-35.7784	-1.47797	-35.8049	-1.30063
-35.7441	-1.47832	-35.7714	-1.30109
-35.7118	-1.47868	-35.7378	-1.30156
-35.6773	-1.47904	-35.7036	-1.30203
-35.6441	-1.4794	-35.6712	-1.3025
-35.6101	-1.47976	-35.6379	-1.30297
-35.5769	-1.48013	-35.6045	-1.30344
-35.5448	-1.48049	-35.5707	-1.30391
-35.5106	-1.48086	-35.5378	-1.30438
-35.4763	-1.48123	-35.5043	-1.30485
-35.4432	-1.48161	-35.4717	-1.30532
-35.41	-1.48199	-35.4386	-1.30578
-35.3755	-1.48237	-35.4054	-1.30625
-35.3426	-1.48276	-35.3724	-1.30671
-35.31	-1.48315	-35.3385	-1.30717
-35.2764	-1.48355	-35.3059	-1.30763
-35.2424	-1.48395	-35.2718	-1.30808
-35.2089	-1.48436	-35.2396	-1.30853
-35.1751	-1.4848	-35.2062	-1.30898
-35.1419	-1.48528	-35.1732	-1.30943
-35.1079	-1.48577	-35.1401	-1.30987
-35.076	-1.4863	-35.106	-1.31031
-35.041	-1.4869	-35.0735	-1.31075
-35.0091	-1.48749	-35.0408	-1.31118
-34.9753	-1.48805	-35.0073	-1.31161
-34.9426	-1.48859	-34.9734	-1.31203
-34.9084	-1.48912	-34.9397	-1.31245
-34.8757	-1.48963	-34.9068	-1.31286
-34.8424	-1.49011	-34.8748	-1.31327
-34.8091	-1.4906	-34.841	-1.31367
-34.7759	-1.49109	-34.8078	-1.31408
-34.7419	-1.49157	-34.774	-1.31447
-34.7084	-1.49202	-34.7409	-1.31487
-34.6768	-1.49248	-34.707	-1.31526
-34.6426	-1.49294	-34.6745	-1.31565
-34.6086	-1.4934	-34.6413	-1.31604
-34.5768	-1.49385	-34.6074	-1.31642
-34.5428	-1.4943	-34.5744	-1.3168
-34.5098	-1.49476	-34.5409	-1.31719
-34.4761	-1.49521	-34.5072	-1.31757
-34.4432	-1.49566	-34.4742	-1.31795
-34.4104	-1.49611	-34.4407	-1.31833
-34.3771	-1.49655	-34.4064	-1.31872
-34.3449	-1.497	-34.3721	-1.31911
-34.3109	-1.49744	-34.3407	-1.31949
-34.277	-1.49789	-34.3071	-1.31988
-34.2443	-1.49833	-34.2735	-1.32027
-34.212	-1.49876	-34.2409	-1.32066
-34.1787	-1.4992	-34.2065	-1.32106
-34.1449	-1.49963	-34.1726	-1.32145
-34.1122	-1.50005	-34.1404	-1.32186
-34.0788	-1.50048	-34.1056	-1.32226
-34.0454	-1.5009	-34.0733	-1.32266
-34.0125	-1.50132	-34.0388	-1.32306
-33.9787	-1.50174	-34.0057	-1.32347
-33.9455	-1.50215	-33.9726	-1.32388
-33.9124	-1.50256	-33.9396	-1.32428
-33.8789	-1.50297	-33.9058	-1.32469
-33.8462	-1.50337	-33.8713	-1.3251
-33.8122	-1.50377	-33.8379	-1.32551
-33.7786	-1.50416	-33.8052	-1.32592
-33.7459	-1.50455	-33.7723	-1.32634
-33.7124	-1.50494	-33.7387	-1.32675
-33.6791	-1.50533	-33.7052	-1.32717
-33.6456	-1.50571	-33.6717	-1.32759
-33.6114	-1.50609	-33.6377	-1.32802
-33.5795	-1.50647	-33.6042	-1.32845
-33.5456	-1.50684	-33.5711	-1.32888
-33.5123	-1.50722	-33.5384	-1.32931
-33.4795	-1.50759	-33.5051	-1.32974
-33.4463	-1.50796	-33.4719	-1.33018
-33.4117	-1.50834	-33.4386	-1.33061
-33.3782	-1.50871	-33.4045	-1.33104
-33.3453	-1.50909	-33.3712	-1.33147
-33.3113	-1.50947	-33.3377	-1.33191
-33.2774	-1.50985	-33.3053	-1.33234
-33.2437	-1.51022	-33.2711	-1.33277
-33.2115	-1.51061	-33.2376	-1.3332
-33.1768	-1.51099	-33.2047	-1.33363
-33.1445	-1.51138	-33.1718	-1.33406
-33.1108	-1.51177	-33.1384	-1.33448
-33.0773	-1.51216	-33.1052	-1.33491
-33.0438	-1.51256	-33.0715	-1.33533
-33.0105	-1.51296	-33.0389	-1.33575
-32.977	-1.51336	-33.0052	-1.33617
-32.9436	-1.51376	-32.9711	-1.33659
-32.9107	-1.51416	-32.9391	-1.337
-32.8763	-1.51457	-32.9053	-1.33741
-32.8431	-1.51499	-32.8724	-1.33782
-32.8099	-1.5154	-32.8389	-1.33823
-32.7758	-1.51582	-32.8063	-1.33864
-32.7419	-1.51625	-32.773	-1.33904
-32.7096	-1.51668	-32.7388	-1.33945
-32.6763	-1.51711	-32.7062	-1.33985
-32.6419	-1.51754	-32.6726	-1.34024
-32.6095	-1.51798	-32.6386	-1.34064
-32.577	-1.51843	-32.6058	-1.34103
-32.5419	-1.51888	-32.5742	-1.34142
-32.5099	-1.51932	-32.5406	-1.3418
-32.4752	-1.51977	-32.5071	-1.34219
-32.4424	-1.52022	-32.4731	-1.34257
-32.409	-1.52067	-32.4402	-1.34295
-32.3761	-1.52112	-32.4078	-1.34333
-32.3427	-1.52157	-32.3742	-1.34371
-32.3095	-1.52202	-32.3404	-1.34408
-32.2764	-1.52246	-32.3063	-1.34445
-32.2431	-1.5229	-32.2732	-1.34482
-32.2095	-1.52334	-32.2414	-1.34519
-32.1772	-1.52378	-32.2057	-1.34555
-32.1441	-1.52421	-32.1724	-1.34591
-32.1104	-1.52464	-32.1404	-1.34627
-32.0782	-1.52507	-32.107	-1.34663
-32.0442	-1.5255	-32.0726	-1.34699
-32.0102	-1.52593	-32.0405	-1.34735
-31.9778	-1.52635	-32.0066	-1.3477
-31.9442	-1.52678	-31.9738	-1.34806
-31.9119	-1.52721	-31.9397	-1.34841
-31.8776	-1.52764	-31.9067	-1.34877
-31.8447	-1.52806	-31.874	-1.34913
-31.8117	-1.52848	-31.84	-1.34948
-31.7777	-1.5289	-31.8065	-1.34984
-31.7451	-1.52931	-31.7724	-1.3502
-31.7119	-1.52972	-31.739	-1.35055
-31.6779	-1.53013	-31.7063	-1.35091
-31.6446	-1.53054	-31.6717	-1.35127
-31.6115	-1.53094	-31.6389	-1.35163
-31.5783	-1.53134	-31.6053	-1.352
-31.5453	-1.53174	-31.5722	-1.35236
-31.5118	-1.53214	-31.5392	-1.35273
-31.4783	-1.53253	-31.5053	-1.3531
-31.4447	-1.53292	-31.4719	-1.35346
-31.4118	-1.53331	-31.4386	-1.35383
-31.379	-1.53369	-31.4058	-1.35419
-31.3445	-1.53407	-31.3722	-1.35456
-31.3121	-1.53445	-31.3378	-1.35492
-31.2792	-1.53483	-31.3052	-1.35529
-31.2445	-1.53521	-31.2718	-1.35565
-31.2111	-1.53558	-31.2383	-1.35602
-31.1778	-1.53595	-31.2041	-1.35639
-31.1442	-1.53632	-31.1715	-1.35677
-31.1106	-1.53669	-31.1376	-1.35715
-31.078	-1.53706	-31.1043	-1.35752
-31.044	-1.53743	-31.0723	-1.3579
-31.0104	-1.5378	-31.0379	-1.35827
-30.977	-1.53816	-31.0051	-1.35864
-30.9439	-1.53852	-30.9708	-1.35902
-30.9107	-1.53889	-30.9379	-1.3594
-30.8779	-1.53925	-30.9046	-1.35977
-30.8437	-1.53961	-30.8715	-1.36015
-30.8103	-1.53998	-30.8386	-1.36052
-30.7768	-1.54035	-30.804	-1.3609
-30.7439	-1.54072	-30.7708	-1.36127
-30.7097	-1.54109	-30.7375	-1.36165
-30.6765	-1.54146	-30.7037	-1.36202
-30.6426	-1.54184	-30.6716	-1.3624
-30.6098	-1.54221	-30.6383	-1.36277
-30.5754	-1.54259	-30.6056	-1.36314
-30.5422	-1.54298	-30.5714	-1.36351
-30.5092	-1.54336	-30.5386	-1.36387
-30.4761	-1.54374	-30.5055	-1.36423
-30.4421	-1.54413	-30.4723	-1.36458
-30.4091	-1.54452	-30.4396	-1.36494
-30.3756	-1.54492	-30.4051	-1.36529
-30.3419	-1.54532	-30.3733	-1.36564
-30.3085	-1.54571	-30.3392	-1.36599
-30.275	-1.54611	-30.3055	-1.36634
-30.2427	-1.54651	-30.272	-1.36668
-30.2084	-1.54692	-30.2391	-1.36703
-30.175	-1.54732	-30.206	-1.36737
-30.1423	-1.54773	-30.1733	-1.3677
-30.109	-1.54814	-30.1393	-1.36803
-30.0758	-1.54855	-30.1064	-1.36836
-30.0424	-1.54896	-30.0728	-1.36869
-30.0087	-1.54937	-30.0385	-1.36902
-29.9764	-1.54978	-30.0059	-1.36934
-29.9425	-1.55019	-29.9723	-1.36965
-29.9086	-1.5506	-29.9391	-1.36997
-29.8759	-1.55102	-29.906	-1.37028
-29.8423	-1.55143	-29.8727	-1.37059
-29.8091	-1.55184	-29.8391	-1.3709
-29.7753	-1.55225	-29.8058	-1.3712
-29.742	-1.55265	-29.7732	-1.37151
-29.7093	-1.55306	-29.7395	-1.37181
-29.6765	-1.55346	-29.7062	-1.37211
-29.6431	-1.55386	-29.6726	-1.37241
-29.6085	-1.55425	-29.6394	-1.3727
-29.5764	-1.55465	-29.6056	-1.373
-29.5435	-1.55504	-29.5722	-1.37329
-29.5101	-1.55543	-29.5385	-1.37359
-29.4761	-1.55581	-29.5052	-1.37388
-29.4434	-1.55619	-29.4712	-1.37417
-29.4097	-1.55657	-29.4385	-1.37446
-29.3768	-1.55694	-29.4051	-1.37475
-29.3422	-1.55732	-29.3719	-1.37505
-29.3099	-1.55769	-29.3391	-1.37534
-29.2766	-1.55806	-29.3048	-1.37563
-29.2435	-1.55843	-29.2716	-1.37593
-29.211	-1.55879	-29.237	-1.37622
-29.1775	-1.55916	-29.2048	-1.37651
-29.1431	-1.55952	-29.1711	-1.3768
-29.1096	-1.55988	-29.1375	-1.3771
-29.0773	-1.56023	-29.1048	-1.37739
-29.0435	-1.56058	-29.0714	-1.37768
-29.0103	-1.56094	-29.0376	-1.37798
-28.9768	-1.56128	-29.0046	-1.37828
-28.9425	-1.56163	-28.9718	-1.37858
-28.9092	-1.56198	-28.9375	-1.37888
-28.8765	-1.56232	-28.9037	-1.37918
-28.8434	-1.56266	-28.8704	-1.37949
-28.8099	-1.563	-28.8371	-1.37979
-28.7754	-1.56333	-28.804	-1.3801
-28.7431	-1.56367	-28.77	-1.3804
-28.7095	-1.564	-28.7365	-1.3807
-28.6763	-1.56432	-28.7038	-1.381
-28.6435	-1.56465	-28.6704	-1.3813
-28.6093	-1.56498	-28.638	-1.3816
-28.5757	-1.5653	-28.6039	-1.38191
-28.5419	-1.56562	-28.5707	-1.38221
-28.5087	-1.56594	-28.5372	-1.38251
-28.4759	-1.56626	-28.5044	-1.38281
-28.4425	-1.56658	-28.4706	-1.38311
-28.4093	-1.5669	-28.4377	-1.38341
-28.3752	-1.56722	-28.4046	-1.38371
-28.3424	-1.56754	-28.3715	-1.384
-28.3087	-1.56787	-28.3376	-1.3843
-28.2754	-1.56819	-28.3044	-1.3846
-28.2413	-1.56852	-28.27	-1.38489
-28.2087	-1.56885	-28.2387	-1.38519
-28.1749	-1.56918	-28.2038	-1.38549
-28.141	-1.5695	-28.1712	-1.38578
-28.1084	-1.56983	-28.1375	-1.38607
-28.0743	-1.57017	-28.105	-1.38636
-28.0402	-1.5705	-28.071	-1.38665
-28.0078	-1.57083	-28.0375	-1.38694
-27.9749	-1.57117	-28.0047	-1.38722
-27.9414	-1.5715	-27.9708	-1.38751
-27.9075	-1.57184	-27.9379	-1.38779
-27.8745	-1.57218	-27.9054	-1.38807
-27.8409	-1.57252	-27.8716	-1.38835
-27.8077	-1.57286	-27.838	-1.38863
-27.7739	-1.5732	-27.8047	-1.3889
-27.7405	-1.57354	-27.7706	-1.38918
-27.7072	-1.57388	-27.7386	-1.38945
-27.6745	-1.57422	-27.7053	-1.38972
-27.6412	-1.57456	-27.6711	-1.38998
-27.6079	-1.5749	-27.6381	-1.39025
-27.5737	-1.57524	-27.6048	-1.39051
-27.5419	-1.57558	-27.5711	-1.39078
-27.5083	-1.57592	-27.5379	-1.39104
-27.4743	-1.57625	-27.5053	-1.39129
-27.4412	-1.57659	-27.4716	-1.39155
-27.4084	-1.57692	-27.4373	-1.39181
-27.3752	-1.57726	-27.4048	-1.39206
-27.341	-1.57759	-27.3711	-1.39231
-27.3084	-1.57792	-27.3388	-1.39256
-27.2746	-1.57825	-27.304	-1.39281
-27.2419	-1.57858	-27.2706	-1.39306
-27.208	-1.57891	-27.2373	-1.39331
-27.1755	-1.57924	-27.2046	-1.39356
-27.1419	-1.57956	-27.171	-1.3938
-27.1092	-1.57989	-27.1374	-1.39405
-27.0749	-1.58021	-27.1032	-1.39429
-27.0415	-1.58053	-27.0697	-1.39454
-27.0087	-1.58084	-27.0365	-1.39478
-26.9754	-1.58115	-27.0041	-1.39503
-26.9412	-1.58146	-26.9703	-1.39527
-26.9084	-1.58177	-26.9372	-1.39552
-26.8765	-1.58208	-26.903	-1.39577
-26.8416	-1.58238	-26.8692	-1.39602
-26.809	-1.58269	-26.8372	-1.39627
-26.775	-1.58299	-26.8029	-1.39652
-26.7428	-1.5833	-26.7692	-1.39677
-26.7085	-1.5836	-26.7366	-1.39701
-26.6751	-1.5839	-26.7028	-1.39726
-26.6419	-1.5842	-26.6704	-1.39751
-26.6085	-1.5845	-26.6361	-1.39776
-26.5743	-1.5848	-26.6043	-1.39802
-26.5418	-1.58509	-26.5694	-1.39827
-26.509	-1.58538	-26.5356	-1.39853
-26.4759	-1.58568	-26.5034	-1.39879
-26.4409	-1.58597	-26.4686	-1.39905
-26.408	-1.58626	-26.436	-1.3993
-26.3739	-1.58654	-26.4027	-1.39956
-26.3418	-1.58682	-26.3697	-1.39981
-26.3081	-1.5871	-26.3361	-1.40007
-26.2739	-1.58739	-26.3025	-1.40032
-26.2408	-1.58767	-26.2692	-1.40058
-26.2075	-1.58794	-26.2363	-1.40083
-26.1744	-1.58822	-26.2021	-1.40108
-26.1404	-1.5885	-26.1695	-1.40132
-26.1078	-1.58878	-26.1351	-1.40157
-26.0739	-1.58906	-26.103	-1.40181
-26.0405	-1.58934	-26.0688	-1.40206
-26.007	-1.58962	-26.0363	-1.4023
-25.9733	-1.58989	-26.0027	-1.40253
-25.9406	-1.59017	-25.9691	-1.40277
-25.9071	-1.59045	-25.9367	-1.40301
-25.8741	-1.59073	-25.9024	-1.40325
-25.8409	-1.59101	-25.8693	-1.4035
-25.8068	-1.59129	-25.8363	-1.40373
-25.7739	-1.59157	-25.8027	-1.40397
-25.7398	-1.59185	-25.7696	-1.40421
-25.7064	-1.59213	-25.7356	-1.40444
-25.6735	-1.59241	-25.7029	-1.40467
-25.6395	-1.5927	-25.6687	-1.4049
-25.6063	-1.59299	-25.6353	-1.40513
-25.5731	-1.59328	-25.6025	-1.40535
-25.5394	-1.59358	-25.5696	-1.40557
-25.5061	-1.59388	-25.5364	-1.40579
-25.473	-1.59418	-25.5027	-1.40601
-25.4403	-1.59448	-25.4698	-1.40623
-25.4061	-1.59478	-25.4372	-1.40644
-25.3724	-1.59508	-25.403	-1.40666
-25.3399	-1.59538	-25.3694	-1.40687
-25.3067	-1.59568	-25.3361	-1.40708
-25.2731	-1.59598	-25.3033	-1.40729
-25.2399	-1.59628	-25.2686	-1.40749
-25.2063	-1.59658	-25.2363	-1.4077
-25.1732	-1.59688	-25.203	-1.40791
-25.1403	-1.59718	-25.169	-1.40811
-25.1062	-1.59748	-25.1361	-1.40831
-25.0729	-1.59778	-25.1036	-1.40851
-25.0397	-1.59807	-25.0696	-1.40871
-25.0071	-1.59837	-25.0363	-1.4089
-24.9728	-1.59866	-25.0024	-1.4091
-24.9392	-1.59895	-24.9688	-1.40929
-24.9063	-1.59924	-24.9356	-1.40948
-24.8735	-1.59953	-24.9026	-1.40967
-24.8401	-1.59981	-24.8697	-1.40986
-24.8074	-1.6001	-24.8362	-1.41005
-24.773	-1.60038	-24.8023	-1.41024
-24.7404	-1.60066	-24.7693	-1.41043
-24.7065	-1.60094	-24.7365	-1.41062
-24.6736	-1.60121	-24.7021	-1.4108
-24.6403	-1.60149	-24.6695	-1.41099
-24.6075	-1.60176	-24.636	-1.41117
-24.5735	-1.60203	-24.6012	-1.41136
-24.5398	-1.60229	-24.5685	-1.41154
-24.5067	-1.60255	-24.5354	-1.41172
-24.4738	-1.60281	-24.5011	-1.41191
-24.4398	-1.60307	-24.4689	-1.41209
-24.4072	-1.60333	-24.4353	-1.41227
-24.3731	-1.60358	-24.4019	-1.41245
-24.3402	-1.60383	-24.3682	-1.41264
-24.3072	-1.60408	-24.3351	-1.41282
-24.2739	-1.60433	-24.3021	-1.413
-24.2402	-1.60457	-24.2692	-1.41318
-24.2066	-1.60482	-24.235	-1.41337
-24.1737	-1.60506	-24.2013	-1.41355
-24.1396	-1.6053	-24.1678	-1.41374
-24.1061	-1.60554	-24.1342	-1.41393
-24.0729	-1.60578	-24.1012	-1.41411
-24.0394	-1.60602	-24.0675	-1.4143
-24.0058	-1.60626	-24.035	-1.41449
-23.9728	-1.60649	-24.0014	-1.41468
-23.9396	-1.60673	-23.9682	-1.41487
-23.9055	-1.60696	-23.9352	-1.41506
-23.8729	-1.6072	-23.9013	-1.41525
-23.8393	-1.60743	-23.8668	-1.41544
-23.8058	-1.60766	-23.8342	-1.41563
-23.7731	-1.6079	-23.8015	-1.41581
-23.7389	-1.60813	-23.7675	-1.416
-23.7057	-1.60836	-23.734	-1.41618
-23.6721	-1.6086	-23.7001	-1.41637
-23.6392	-1.60883	-23.6684	-1.41655
-23.6062	-1.60907	-23.6338	-1.41673
-23.5718	-1.60931	-23.6014	-1.41691
-23.5381	-1.60954	-23.5678	-1.4171
-23.5049	-1.60978	-23.535	-1.41728
-23.4725	-1.61001	-23.501	-1.41746
-23.4389	-1.61025	-23.4685	-1.41764
-23.4054	-1.61049	-23.4339	-1.41782
-23.3717	-1.61074	-23.402	-1.41801
-23.3392	-1.61098	-23.3675	-1.41819
-23.3042	-1.61122	-23.3335	-1.41837
-23.2719	-1.61146	-23.3003	-1.41855
-23.239	-1.61171	-23.2677	-1.41873
-23.2044	-1.61195	-23.2345	-1.41891
-23.1721	-1.6122	-23.2013	-1.41909
-23.1369	-1.61245	-23.1682	-1.41927
-23.1049	-1.6127	-23.1342	-1.41944
-23.0716	-1.61294	-23.1017	-1.41962
-23.0384	-1.61318	-23.0678	-1.41979
-23.004	-1.61343	-23.0343	-1.41997
-22.9719	-1.61367	-23.0009	-1.42014
-22.9388	-1.61391	-22.9685	-1.42031
-22.9047	-1.61415	-22.9349	-1.42048
-22.872	-1.6144	-22.9007	-1.42065
-22.8386	-1.61464	-22.8677	-1.42082
-22.805	-1.61488	-22.8341	-1.42099
-22.772	-1.61512	-22.8009	-1.42115
-22.7375	-1.61536	-22.7673	-1.42132
-22.7054	-1.61559	-22.7348	-1.42148
-22.6722	-1.61583	-22.7012	-1.42164
-22.6378	-1.61607	-22.6675	-1.42181
-22.6058	-1.6163	-22.6347	-1.42197
-22.5711	-1.61654	-22.6018	-1.42213
-22.5392	-1.61677	-22.5674	-1.42229
-22.5054	-1.617	-22.535	-1.42244
-22.4713	-1.61724	-22.4999	-1.4226
-22.4389	-1.61747	-22.4678	-1.42276
-22.4055	-1.6177	-22.4341	-1.42292
-22.3726	-1.61793	-22.4004	-1.42307
-22.3388	-1.61816	-22.3672	-1.42323
-22.3052	-1.61838	-22.334	-1.42338
-22.2721	-1.6186	-22.3001	-1.42354
-22.2383	-1.61883	-22.2679	-1.42369
-22.2066	-1.61905	-22.2334	-1.42384
-22.1729	-1.61926	-22.2005	-1.424
-22.1385	-1.61948	-22.1664	-1.42415
-22.1064	-1.6197	-22.1341	-1.4243
-22.072	-1.61992	-22.1008	-1.42445
-22.0391	-1.62013	-22.067	-1.4246
-22.0058	-1.62035	-22.0338	-1.42475
-21.9725	-1.62056	-22.0005	-1.4249
-21.9391	-1.62077	-21.9663	-1.42505
-21.9051	-1.62098	-21.9339	-1.42521
-21.8723	-1.62119	-21.8998	-1.42536
-21.8383	-1.6214	-21.8667	-1.42551
-21.8059	-1.6216	-21.8341	-1.42567
-21.7723	-1.62181	-21.8001	-1.42582
-21.7387	-1.62202	-21.7663	-1.42598
-21.7059	-1.62222	-21.7331	-1.42613
-21.6715	-1.62243	-21.7002	-1.42629
-21.6375	-1.62263	-21.6666	-1.42644
-21.6049	-1.62283	-21.6328	-1.4266
-21.5717	-1.62304	-21.6001	-1.42676
-21.539	-1.62324	-21.5664	-1.42692
-21.5045	-1.62345	-21.5332	-1.42707
-21.4722	-1.62365	-21.5006	-1.42723
-21.4387	-1.62385	-21.4655	-1.4274
-21.4043	-1.62405	-21.4328	-1.42756
-21.3713	-1.62426	-21.4002	-1.42772
-21.3374	-1.62446	-21.3665	-1.42788
-21.3039	-1.62466	-21.333	-1.42805
-21.2712	-1.62486	-21.2997	-1.42821
-21.2383	-1.62507	-21.266	-1.42837
-21.2048	-1.62527	-21.2323	-1.42853
-21.1708	-1.62547	-21.1999	-1.42869
-21.1382	-1.62567	-21.1652	-1.42885
-21.1038	-1.62588	-21.1335	-1.42901
-21.0702	-1.62608	-21.1002	-1.42917
-21.0375	-1.62628	-21.0668	-1.42933
-21.0032	-1.62649	-21.0331	-1.42948
-20.9704	-1.62669	-20.9997	-1.42964
-20.9371	-1.6269	-20.966	-1.4298
-20.9037	-1.62711	-20.933	-1.42995
-20.8715	-1.62731	-20.8993	-1.4301
-20.8365	-1.62752	-20.8663	-1.43026
-20.8038	-1.62773	-20.8324	-1.43041
-20.7705	-1.62793	-20.7994	-1.43056
-20.7377	-1.62814	-20.7661	-1.43072
-20.7045	-1.62835	-20.7328	-1.43087
-20.6704	-1.62855	-20.6996	-1.43102
-20.6364	-1.62876	-20.6659	-1.43117
-20.6034	-1.62896	-20.633	-1.43133
-20.5703	-1.62916	-20.5996	-1.43148
-20.5378	-1.62937	-20.5661	-1.43163
-20.5035	-1.62957	-20.5327	-1.43178
-20.4702	-1.62978	-20.4999	-1.43194
-20.4366	-1.62998	-20.4651	-1.43209
-20.4038	-1.63018	-20.4325	-1.43224
-20.3708	-1.63038	-20.3993	-1.43239
-20.3373	-1.63059	-20.3651	-1.43255
-20.3036	-1.63079	-20.3322	-1.4327
-20.2707	-1.63098	-20.2989	-1.43285
-20.2366	-1.63118	-20.2663	-1.433
-20.2038	-1.63138	-20.2331	-1.43315
-20.1701	-1.63157	-20.1993	-1.4333
-20.1373	-1.63177	-20.1662	-1.43345
-20.1025	-1.63196	-20.1321	-1.4336
-20.0703	-1.63215	-20.0989	-1.43375
-20.0373	-1.63234	-20.0663	-1.4339
-20.0031	-1.63253	-20.033	-1.43405
-19.9705	-1.63272	-19.9991	-1.4342
-19.9376	-1.63291	-19.9658	-1.43435
-19.9026	-1.6331	-19.9325	-1.4345
-19.8703	-1.63328	-19.8996	-1.43464
-19.8365	-1.63346	-19.8647	-1.43479
-19.8037	-1.63365	-19.8326	-1.43493
-19.7704	-1.63383	-19.7991	-1.43508
-19.7374	-1.63401	-19.7658	-1.43522
-19.7042	-1.63419	-19.7326	-1.43536
-19.6702	-1.63437	-19.6984	-1.43551
-19.6374	-1.63454	-19.6659	-1.43565
-19.6037	-1.63471	-19.6324	-1.43579
-19.57	-1.63489	-19.5979	-1.43593
-19.5372	-1.63506	-19.5657	-1.43607
-19.504	-1.63523	-19.5322	-1.43621
-19.4709	-1.6354	-19.4986	-1.43636
-19.4372	-1.63557	-19.466	-1.4365
-19.4031	-1.63574	-19.4327	-1.43664
-19.3699	-1.6359	-19.3986	-1.43677
-19.3355	-1.63607	-19.3653	-1.43691
-19.3032	-1.63623	-19.3328	-1.43705
-19.2697	-1.6364	-19.2997	-1.43719
-19.2364	-1.63656	-19.2651	-1.43732
-19.2044	-1.63672	-19.2333	-1.43746
-19.1694	-1.63688	-19.1981	-1.4376
-19.1366	-1.63704	-19.1646	-1.43773
-19.103	-1.6372	-19.1316	-1.43787
-19.0692	-1.63736	-19.099	-1.438
-19.0361	-1.63753	-19.0651	-1.43813
-19.0021	-1.63769	-19.0324	-1.43827
-18.9693	-1.63785	-18.9977	-1.4384
-18.9365	-1.63801	-18.9649	-1.43854
-18.9029	-1.63817	-18.9314	-1.43867
-18.8695	-1.63833	-18.8984	-1.43881
-18.8357	-1.63848	-18.8642	-1.43894
-18.8028	-1.63864	-18.8315	-1.43907
-18.7698	-1.6388	-18.7985	-1.4392
-18.7364	-1.63896	-18.7636	-1.43933
-18.7031	-1.63912	-18.7309	-1.43946
-18.6696	-1.63928	-18.6975	-1.43959
-18.6366	-1.63945	-18.6646	-1.43972
-18.6026	-1.63961	-18.6309	-1.43985
-18.5691	-1.63977	-18.5979	-1.43998
-18.5359	-1.63993	-18.5648	-1.44011
-18.5028	-1.64009	-18.5312	-1.44024
-18.4692	-1.64026	-18.4983	-1.44037
-18.4357	-1.64043	-18.465	-1.4405
-18.4027	-1.64059	-18.4311	-1.44063
-18.3694	-1.64076	-18.3976	-1.44076
-18.3352	-1.64093	-18.3644	-1.44089
-18.3018	-1.64109	-18.3311	-1.44101
-18.268	-1.64126	-18.2976	-1.44114
-18.2351	-1.64142	-18.2649	-1.44127
-18.2018	-1.64159	-18.2311	-1.4414
-18.1684	-1.64175	-18.1982	-1.44152
-18.1353	-1.64192	-18.1654	-1.44165
-18.1024	-1.64208	-18.1313	-1.44177
-18.0685	-1.64225	-18.0987	-1.4419
-18.0365	-1.64241	-18.0651	-1.44203
-18.0031	-1.64258	-18.0313	-1.44215
-17.9695	-1.64274	-17.9984	-1.44228
-17.936	-1.6429	-17.9639	-1.4424
-17.9027	-1.64307	-17.9314	-1.44252
-17.8694	-1.64322	-17.8967	-1.44265
-17.8361	-1.64339	-17.864	-1.44277
-17.8026	-1.64354	-17.8315	-1.44289
-17.7688	-1.6437	-17.7976	-1.44301
-17.7361	-1.64386	-17.7641	-1.44313
-17.7028	-1.64403	-17.7313	-1.44325
-17.6691	-1.64419	-17.6975	-1.44337
-17.6358	-1.64435	-17.6639	-1.44349
-17.6019	-1.64451	-17.6311	-1.44361
-17.5694	-1.64467	-17.5986	-1.44373
-17.5371	-1.64483	-17.5647	-1.44384
-17.502	-1.64498	-17.5312	-1.44396
-17.4697	-1.64514	-17.4977	-1.44407
-17.4365	-1.6453	-17.4646	-1.44419
-17.4027	-1.64545	-17.4312	-1.4443
-17.37	-1.64561	-17.3982	-1.44442
-17.3355	-1.64576	-17.3652	-1.44453
-17.3029	-1.64591	-17.3313	-1.44464
-17.2693	-1.64606	-17.2977	-1.44475
-17.236	-1.64621	-17.2653	-1.44486
-17.204	-1.64636	-17.2318	-1.44497
-17.1694	-1.6465	-17.1991	-1.44508
-17.1359	-1.64665	-17.1648	-1.44519
-17.1034	-1.64679	-17.1316	-1.4453
-17.0698	-1.64693	-17.0992	-1.4454
-17.0361	-1.64707	-17.0649	-1.44551
-17.0037	-1.64721	-17.0325	-1.44562
-16.9702	-1.64735	-16.9992	-1.44572
-16.9365	-1.64749	-16.9657	-1.44582
-16.903	-1.64762	-16.9308	-1.44593
-16.8701	-1.64776	-16.8995	-1.44603
-16.836	-1.64789	-16.8663	-1.44613
-16.8033	-1.64803	-16.8318	-1.44624
-16.7707	-1.64816	-16.7984	-1.44634
-16.7372	-1.64829	-16.7652	-1.44644
-16.7038	-1.64842	-16.732	-1.44654
-16.6699	-1.64855	-16.6986	-1.44664
-16.6364	-1.64868	-16.6656	-1.44674
-16.6031	-1.6488	-16.6317	-1.44683
-16.5697	-1.64893	-16.5981	-1.44693
-16.5372	-1.64906	-16.5653	-1.44703
-16.5032	-1.64918	-16.5324	-1.44713
-16.4704	-1.64931	-16.4984	-1.44722
-16.4358	-1.64943	-16.4654	-1.44732
-16.403	-1.64956	-16.4315	-1.44741
-16.3699	-1.64968	-16.3989	-1.44751
-16.3364	-1.64981	-16.3651	-1.44761
-16.3025	-1.64993	-16.332	-1.4477
-16.27	-1.65006	-16.2982	-1.44779
-16.2367	-1.65018	-16.2647	-1.44789
-16.2024	-1.65031	-16.2318	-1.44799
-16.1694	-1.65044	-16.1991	-1.44809
-16.1366	-1.65057	-16.1647	-1.44819
-16.1033	-1.6507	-16.1303	-1.44828
-16.0685	-1.65083	-16.0985	-1.44838
-16.0359	-1.65096	-16.0648	-1.44848
-16.0023	-1.6511	-16.0314	-1.44858
-15.9693	-1.65123	-15.9977	-1.44868
-15.9363	-1.65137	-15.9639	-1.44878
-15.9031	-1.65151	-15.9308	-1.44889
-15.8691	-1.65166	-15.8981	-1.44899
-15.836	-1.6518	-15.8643	-1.44909
-15.802	-1.65195	-15.8307	-1.4492
-15.769	-1.6521	-15.7974	-1.44931
-15.7355	-1.65225	-15.7646	-1.44942
-15.7021	-1.6524	-15.7317	-1.44953
-15.6698	-1.65256	-15.6976	-1.44964
-15.6358	-1.65271	-15.6645	-1.44976
-15.6019	-1.65287	-15.6311	-1.44987
-15.5698	-1.65303	-15.5976	-1.44999
-15.5358	-1.6532	-15.5637	-1.4501
-15.5023	-1.65336	-15.5304	-1.45022
-15.4689	-1.65353	-15.4977	-1.45034
-15.435	-1.65371	-15.4644	-1.45046
-15.4026	-1.65388	-15.4304	-1.45058
-15.3686	-1.65405	-15.3974	-1.4507
-15.3353	-1.65422	-15.3639	-1.45082
-15.3026	-1.65439	-15.3304	-1.45095
-15.2694	-1.65456	-15.2973	-1.45107
-15.2357	-1.65473	-15.2658	-1.4512
-15.2028	-1.65491	-15.2305	-1.45132
-15.1687	-1.65508	-15.198	-1.45145
-15.1359	-1.65526	-15.1642	-1.45158
-15.1031	-1.65544	-15.1308	-1.45171
-15.0692	-1.65563	-15.0974	-1.45184
-15.0366	-1.65582	-15.0645	-1.45197
-15.0021	-1.65601	-15.0301	-1.4521
-14.9689	-1.6562	-14.9972	-1.45223
-14.9361	-1.65639	-14.9644	-1.45237
-14.9025	-1.65658	-14.9307	-1.4525
-14.8704	-1.65677	-14.8971	-1.45263
-14.8364	-1.65696	-14.864	-1.45276
-14.8031	-1.65715	-14.8307	-1.45289
-14.7704	-1.65734	-14.7972	-1.45302
-14.7363	-1.65753	-14.7645	-1.45315
-14.7034	-1.65772	-14.7304	-1.45329
-14.6698	-1.65792	-14.6971	-1.45342
-14.636	-1.65811	-14.6642	-1.45355
-14.6033	-1.6583	-14.631	-1.45368
-14.5693	-1.65849	-14.5981	-1.45381
-14.5365	-1.65868	-14.5644	-1.45394
-14.5033	-1.65887	-14.5314	-1.45407
-14.4702	-1.65906	-14.4971	-1.4542
-14.436	-1.65925	-14.4647	-1.45433
-14.4023	-1.65944	-14.4301	-1.45446
-14.3698	-1.65963	-14.3975	-1.45459
-14.3369	-1.65982	-14.3637	-1.45472
-14.3025	-1.66001	-14.3311	-1.45485
-14.2698	-1.66019	-14.298	-1.45497
-14.2369	-1.66038	-14.2641	-1.4551
-14.2036	-1.66056	-14.2304	-1.45523
-14.169	-1.66075	-14.1983	-1.45536
-14.1374	-1.66093	-14.1651	-1.45549
-14.1023	-1.66112	-14.1311	-1.45562
-14.0697	-1.6613	-14.0982	-1.45574
-14.037	-1.66148	-14.0645	-1.45587
-14.0031	-1.66166	-14.0312	-1.456
-13.9698	-1.66185	-13.9977	-1.45612
-13.9363	-1.66203	-13.9641	-1.45625
-13.9031	-1.66221	-13.9314	-1.45638
-13.8693	-1.6624	-13.8964	-1.4565
-13.8362	-1.66258	-13.8645	-1.45663
-13.8029	-1.66276	-13.83	-1.45675
-13.77	-1.66295	-13.798	-1.45688
-13.7361	-1.66313	-13.7633	-1.45701
-13.7033	-1.66331	-13.7312	-1.45713
-13.6692	-1.6635	-13.697	-1.45726
-13.6349	-1.66368	-13.663	-1.45738
-13.6023	-1.66386	-13.6307	-1.45751
-13.5692	-1.66405	-13.5973	-1.45764
-13.5354	-1.66423	-13.5635	-1.45776
-13.5023	-1.66442	-13.5302	-1.45789
-13.4698	-1.6646	-13.4973	-1.45802
-13.4349	-1.66479	-13.4635	-1.45814
-13.4024	-1.66497	-13.4296	-1.45827
-13.3694	-1.66515	-13.3963	-1.45839
-13.3357	-1.66534	-13.3627	-1.45852
-13.302	-1.66552	-13.3302	-1.45864
-13.2687	-1.66571	-13.2967	-1.45877
-13.2352	-1.66589	-13.2632	-1.4589
-13.2034	-1.66608	-13.2302	-1.45903
-13.1695	-1.66627	-13.1964	-1.45915
-13.1355	-1.66645	-13.1633	-1.45928
-13.1025	-1.66664	-13.1292	-1.45941
-13.0689	-1.66682	-13.0957	-1.45953
-13.0355	-1.66701	-13.063	-1.45966
-13.0021	-1.66719	-13.0294	-1.45979
-12.9694	-1.66738	-12.9972	-1.45991
-12.9356	-1.66757	-12.9624	-1.46004
-12.9028	-1.66775	-12.9289	-1.46016
-12.8694	-1.66794	-12.8967	-1.46029
-12.8352	-1.66812	-12.8628	-1.46041
-12.8028	-1.66831	-12.8299	-1.46054
-12.7691	-1.66849	-12.795	-1.46066
-12.7357	-1.66867	-12.7634	-1.46079
-12.7018	-1.66886	-12.7293	-1.46091
-12.6682	-1.66904	-12.6956	-1.46104
-12.6355	-1.66922	-12.6624	-1.46116
-12.6018	-1.66941	-12.6297	-1.46129
-12.569	-1.66959	-12.5955	-1.46141
-12.5366	-1.66977	-12.5631	-1.46153
-12.503	-1.66994	-12.5291	-1.46165
-12.4689	-1.67012	-12.4967	-1.46178
-12.4354	-1.6703	-12.4633	-1.4619
-12.4024	-1.67047	-12.4293	-1.46202
-12.3696	-1.67065	-12.396	-1.46214
-12.3366	-1.67082	-12.3628	-1.46226
-12.3024	-1.671	-12.3288	-1.46238
-12.2696	-1.67117	-12.297	-1.4625
-12.2364	-1.67135	-12.2622	-1.46263
-12.2027	-1.67152	-12.2292	-1.46275
-12.1692	-1.67169	-12.1957	-1.46287
-12.1359	-1.67186	-12.1631	-1.46299
-12.1027	-1.67203	-12.13	-1.4631
-12.0689	-1.67221	-12.0964	-1.46322
-12.0368	-1.67238	-12.0636	-1.46334
-12.002	-1.67255	-12.0291	-1.46346
-11.969	-1.67272	-11.9965	-1.46358
-11.9366	-1.67289	-11.9627	-1.46369
-11.9025	-1.67307	-11.9294	-1.46381
-11.8699	-1.67323	-11.8963	-1.46392
-11.8356	-1.6734	-11.8635	-1.46404
-11.8022	-1.67357	-11.8302	-1.46415
-11.7689	-1.67374	-11.7965	-1.46427
-11.7361	-1.6739	-11.7634	-1.46438
-11.7023	-1.67407	-11.7291	-1.46449
-11.6696	-1.67423	-11.6968	-1.4646
-11.6357	-1.6744	-11.6635	-1.46472
-11.6021	-1.67456	-11.6297	-1.46483
-11.5683	-1.67472	-11.5951	-1.46494
-11.5354	-1.67489	-11.5633	-1.46505
-11.5024	-1.67505	-11.5292	-1.46516
-11.469	-1.67521	-11.4962	-1.46527
-11.4356	-1.67537	-11.4623	-1.46538
-11.4031	-1.67553	-11.4296	-1.46549
-11.3703	-1.67569	-11.3954	-1.4656
-11.3363	-1.67585	-11.3631	-1.4657
-11.3018	-1.67601	-11.329	-1.46581
-11.2686	-1.67616	-11.296	-1.46592
-11.2354	-1.67632	-11.2626	-1.46603
-11.2027	-1.67648	-11.2296	-1.46613
-11.1692	-1.67663	-11.1952	-1.46624
-11.1356	-1.67679	-11.162	-1.46635
-11.1021	-1.67695	-11.129	-1.46645
-11.0679	-1.67711	-11.0964	-1.46656
-11.0357	-1.67726	-11.0622	-1.46667
-11.0024	-1.67742	-11.0291	-1.46677
-10.9688	-1.67758	-10.9956	-1.46688
-10.9352	-1.67774	-10.962	-1.46698
-10.9021	-1.67789	-10.9287	-1.46709
-10.8687	-1.67805	-10.8951	-1.4672
-10.8359	-1.67821	-10.8621	-1.4673
-10.802	-1.67837	-10.828	-1.46741
-10.7675	-1.67853	-10.7943	-1.46751
-10.7343	-1.67869	-10.7615	-1.46762
-10.7027	-1.67885	-10.7281	-1.46772
-10.6678	-1.67901	-10.6946	-1.46783
-10.636	-1.67918	-10.6616	-1.46793
-10.6011	-1.67934	-10.628	-1.46804
-10.5689	-1.67951	-10.5941	-1.46814
-10.5352	-1.67968	-10.5622	-1.46825
-10.5015	-1.67984	-10.5278	-1.46835
-10.4681	-1.68001	-10.4948	-1.46845
-10.4346	-1.68018	-10.4613	-1.46856
-10.4021	-1.68034	-10.4286	-1.46866
-10.369	-1.6805	-10.3952	-1.46876
-10.3346	-1.68067	-10.3608	-1.46887
-10.302	-1.68083	-10.3284	-1.46897
-10.2678	-1.68099	-10.2942	-1.46907
-10.2347	-1.68116	-10.2615	-1.46917
-10.2023	-1.68132	-10.2282	-1.46928
-10.1677	-1.68148	-10.1942	-1.46938
-10.1347	-1.68164	-10.161	-1.46948
-10.1004	-1.6818	-10.1281	-1.46958
-10.0689	-1.68196	-10.0947	-1.46968
-10.0348	-1.68212	-10.0615	-1.46978
-10.0023	-1.68228	-10.0289	-1.46989
-9.96782	-1.68243	-9.99464	-1.46999
-9.9349	-1.68259	-9.96156	-1.47009
-9.90117	-1.68275	-9.92805	-1.47019
-9.86807	-1.68291	-9.89468	-1.47029
-9.83375	-1.68307	-9.86091	-1.47039
-9.80073	-1.68323	-9.82768	-1.47049
-9.7674	-1.68339	-9.79393	-1.47059
-9.73488	-1.68355	-9.76145	-1.47069
-9.70118	-1.68371	-9.72878	-1.47079
-9.66756	-1.68386	-9.69477	-1.47089
-9.63493	-1.68402	-9.66209	-1.47099
-9.60053	-1.68417	-9.62889	-1.47108
-9.56742	-1.68433	-9.59539	-1.47118
-9.53417	-1.68449	-9.56109	-1.47128
-9.50067	-1.68464	-9.52829	-1.47138
-9.46734	-1.68479	-9.49518	-1.47148
-9.43314	-1.68495	-9.46192	-1.47158
-9.40076	-1.6851	-9.42934	-1.47167
-9.36812	-1.68525	-9.39465	-1.47177
-9.33383	-1.6854	-9.36183	-1.47187
-9.30038	-1.68555	-9.32864	-1.47196
-9.26704	-1.68571	-9.29458	-1.47206
-9.23475	-1.68586	-9.26168	-1.47215
-9.20135	-1.68601	-9.22788	-1.47225
-9.16707	-1.68616	-9.19387	-1.47234
-9.13353	-1.68631	-9.16127	-1.47244
-9.10094	-1.68646	-9.12868	-1.47253
-9.06738	-1.6866	-9.09426	-1.47262
-9.03432	-1.68675	-9.06133	-1.47271
-9.00005	-1.6869	-9.02781	-1.47281
-8.96745	-1.68704	-8.99459	-1.4729
-8.93401	-1.68719	-8.96045	-1.47299
-8.90076	-1.68734	-8.92729	-1.47308
-8.86776	-1.68748	-8.89483	-1.47317
-8.83471	-1.68763	-8.86168	-1.47326
-8.80133	-1.68778	-8.82786	-1.47335
-8.76725	-1.68792	-8.79424	-1.47344
-8.73364	-1.68807	-8.76109	-1.47353
-8.70101	-1.68821	-8.72744	-1.47361
-8.66741	-1.68835	-8.69499	-1.4737
-8.63419	-1.6885	-8.66075	-1.47379
-8.59995	-1.68864	-8.62732	-1.47388
-8.56694	-1.68878	-8.59372	-1.47396
-8.53377	-1.68892	-8.55951	-1.47405
-8.50005	-1.68906	-8.52725	-1.47414
-8.46682	-1.6892	-8.49399	-1.47422
-8.43239	-1.68934	-8.46068	-1.47431
-8.39977	-1.68948	-8.42696	-1.47439
-8.36625	-1.68962	-8.39361	-1.47448
-8.33308	-1.68976	-8.35951	-1.47457
-8.30005	-1.68989	-8.3265	-1.47465
-8.26654	-1.69003	-8.29295	-1.47474
-8.23277	-1.69017	-8.26024	-1.47482
-8.20017	-1.6903	-8.22712	-1.47491
-8.16629	-1.69044	-8.19338	-1.47499
-8.13211	-1.69057	-8.16102	-1.47508
-8.09999	-1.69071	-8.12653	-1.47516
-8.06669	-1.69084	-8.09325	-1.47525
-8.03423	-1.69098	-8.06034	-1.47533
-7.99991	-1.69111	-8.02673	-1.47542
-7.96652	-1.69125	-7.9929	-1.47551
-7.93264	-1.69138	-7.95979	-1.47559
-7.8993	-1.69151	-7.92676	-1.47568
-7.8663	-1.69164	-7.89388	-1.47576
-7.83296	-1.69178	-7.85891	-1.47585
-7.79929	-1.69191	-7.82667	-1.47594
-7.76587	-1.69204	-7.79384	-1.47602
-7.73262	-1.69217	-7.76001	-1.47611
-7.70017	-1.6923	-7.72694	-1.47619
-7.66582	-1.69243	-7.69348	-1.47628
-7.6326	-1.69256	-7.66022	-1.47636
-7.6004	-1.69269	-7.62711	-1.47645
-7.56617	-1.69282	-7.59393	-1.47654
-7.53377	-1.69295	-7.56079	-1.47662
-7.49913	-1.69309	-7.52676	-1.47671
-7.46589	-1.69322	-7.49316	-1.47679
-7.43259	-1.69335	-7.45963	-1.47687
-7.39901	-1.69348	-7.42629	-1.47696
-7.36661	-1.69361	-7.39419	-1.47704
-7.33244	-1.69375	-7.36067	-1.47713
-7.29935	-1.69388	-7.32678	-1.47721
-7.26586	-1.69401	-7.2934	-1.4773
-7.2325	-1.69415	-7.25971	-1.47738
-7.19907	-1.69428	-7.22727	-1.47746
-7.16486	-1.69441	-7.19324	-1.47755
-7.13248	-1.69454	-7.16031	-1.47763
-7.09863	-1.69467	-7.12711	-1.47771
-7.06603	-1.6948	-7.09401	-1.4778
-7.03284	-1.69494	-7.06019	-1.47788
-6.99838	-1.69507	-7.02683	-1.47796
-6.96517	-1.6952	-6.9932	-1.47804
-6.93191	-1.69532	-6.95998	-1.47812
-6.89931	-1.69545	-6.92768	-1.47821
-6.86592	-1.69558	-6.8932	-1.47829
-6.83208	-1.69572	-6.86053	-1.47837
-6.79965	-1.69585	-6.82634	-1.47845
-6.76488	-1.69598	-6.79316	-1.47854
-6.73169	-1.69611	-6.75932	-1.47862
-6.69896	-1.69624	-6.7263	-1.4787
-6.66484	-1.69637	-6.69325	-1.47878
-6.63196	-1.6965	-6.65948	-1.47886
-6.59853	-1.69663	-6.62674	-1.47895
-6.5654	-1.69676	-6.59342	-1.47903
-6.53149	-1.69689	-6.55908	-1.47911
-6.49826	-1.69702	-6.52529	-1.47919
-6.46488	-1.69715	-6.49222	-1.47927
-6.4314	-1.69728	-6.4597	-1.47935
-6.3976	-1.69741	-6.42697	-1.47944
-6.36526	-1.69755	-6.39321	-1.47952
-6.33163	-1.69768	-6.35971	-1.4796
-6.29839	-1.69781	-6.32648	-1.47968
-6.26455	-1.69794	-6.29155	-1.47976
-6.23127	-1.69808	-6.25998	-1.47985
-6.19853	-1.69821	-6.22539	-1.47993
-6.16455	-1.69834	-6.19252	-1.48001
-6.13157	-1.69847	-6.15959	-1.48009
-6.09828	-1.6986	-6.12589	-1.48017
-6.0644	-1.69873	-6.09214	-1.48026
-6.03048	-1.69886	-6.0582	-1.48034
-5.99782	-1.69899	-6.02575	-1.48042
-5.96388	-1.69912	-5.99343	-1.4805
-5.93048	-1.69926	-5.95929	-1.48058
-5.89756	-1.69938	-5.92587	-1.48066
-5.86407	-1.69952	-5.89237	-1.48075
-5.83	-1.69965	-5.85866	-1.48083
-5.79698	-1.69978	-5.82605	-1.48091
-5.76424	-1.69991	-5.79224	-1.481
-5.73074	-1.70004	-5.7582	-1.48108
-5.69786	-1.70017	-5.72569	-1.48116
-5.66384	-1.7003	-5.6925	-1.48124
-5.63039	-1.70043	-5.65893	-1.48133
-5.59637	-1.70056	-5.6255	-1.48141
-5.56403	-1.70068	-5.59209	-1.48149
-5.53096	-1.70081	-5.55948	-1.48158
-5.49609	-1.70094	-5.52491	-1.48166
-5.4637	-1.70107	-5.49192	-1.48174
-5.43034	-1.7012	-5.45936	-1.48183
-5.39701	-1.70132	-5.42541	-1.48191
-5.36305	-1.70145	-5.39186	-1.48199
-5.32909	-1.70158	-5.35846	-1.48208
-5.29736	-1.70171	-5.32561	-1.48216
-5.26309	-1.70183	-5.29245	-1.48224
-5.22984	-1.70196	-5.25921	-1.48233
-5.19738	-1.70209	-5.22579	-1.48241
-5.16391	-1.70221	-5.19249	-1.48249
-5.13012	-1.70234	-5.15916	-1.48258
-5.0974	-1.70247	-5.12568	-1.48266
-5.06396	-1.7026	-5.09196	-1.48275
-5.03111	-1.70272	-5.05865	-1.48283
-4.99667	-1.70285	-5.02485	-1.48292
-4.96345	-1.70298	-4.992	-1.483
-4.93021	-1.70311	-4.95821	-1.48308
-4.89721	-1.70323	-4.92576	-1.48317
-4.86441	-1.70336	-4.89195	-1.48325
-4.83067	-1.70348	-4.85839	-1.48334
-4.79739	-1.70361	-4.82515	-1.48342
-4.76334	-1.70374	-4.79238	-1.48351
-4.73081	-1.70386	-4.75863	-1.48359
-4.69712	-1.70399	-4.72507	-1.48368
-4.66395	-1.70411	-4.69215	-1.48376
-4.63046	-1.70423	-4.65844	-1.48385
-4.59767	-1.70436	-4.62467	-1.48393
-4.5635	-1.70448	-4.59159	-1.48402
-4.53102	-1.70461	-4.55778	-1.48411
-4.4972	-1.70473	-4.52406	-1.48419
-4.46386	-1.70485	-4.49067	-1.48428
-4.4306	-1.70498	-4.4582	-1.48436
-4.39738	-1.7051	-4.4259	-1.48445
-4.36442	-1.70523	-4.39123	-1.48454
-4.3301	-1.70535	-4.35778	-1.48462
-4.29701	-1.70547	-4.32371	-1.48471
-4.2638	-1.70559	-4.2915	-1.4848
-4.23051	-1.70572	-4.25859	-1.48488
-4.19719	-1.70584	-4.22427	-1.48497
-4.16328	-1.70596	-4.19161	-1.48506
-4.12997	-1.70609	-4.15818	-1.48515
-4.09613	-1.70621	-4.12543	-1.48523
-4.06277	-1.70633	-4.09049	-1.48532
-4.03019	-1.70645	-4.05777	-1.48541
-3.99641	-1.70657	-4.02429	-1.4855
-3.96267	-1.70669	-3.99105	-1.48558
-3.93016	-1.70682	-3.95784	-1.48567
-3.89694	-1.70694	-3.92505	-1.48576
-3.86288	-1.70706	-3.89128	-1.48585
-3.83041	-1.70718	-3.85741	-1.48594
-3.79666	-1.7073	-3.82404	-1.48602
-3.76357	-1.70742	-3.79093	-1.48611
-3.72941	-1.70754	-3.75784	-1.4862
-3.69598	-1.70766	-3.72411	-1.48629
-3.66312	-1.70779	-3.69108	-1.48638
-3.62949	-1.70791	-3.65876	-1.48646
-3.59687	-1.70803	-3.6244	-1.48655
-3.56265	-1.70816	-3.59077	-1.48664
-3.52945	-1.70828	-3.55748	-1.48673
-3.49674	-1.70841	-3.52416	-1.48682
-3.46297	-1.70853	-3.49117	-1.48691
-3.42982	-1.70866	-3.45701	-1.487
-3.39596	-1.70879	-3.42351	-1.48709
-3.36296	-1.70891	-3.39068	-1.48717
-3.32929	-1.70904	-3.35744	-1.48726
-3.29538	-1.70917	-3.32411	-1.48735
-3.26241	-1.70929	-3.29129	-1.48744
-3.22922	-1.70942	-3.25663	-1.48753
-3.19665	-1.70955	-3.22429	-1.48761
-3.16137	-1.70968	-3.19113	-1.4877
-3.12878	-1.70981	-3.15716	-1.48779
-3.09525	-1.70993	-3.12441	-1.48788
-3.06206	-1.71006	-3.09041	-1.48797
-3.02999	-1.71019	-3.0575	-1.48806
-2.99566	-1.71032	-3.02399	-1.48815
-2.96204	-1.71045	-2.99091	-1.48824
-2.92952	-1.71058	-2.95716	-1.48832
-2.89656	-1.71071	-2.92301	-1.48841
-2.86249	-1.71084	-2.88987	-1.4885
-2.82965	-1.71097	-2.85759	-1.48859
-2.79576	-1.7111	-2.82363	-1.48868
-2.76309	-1.71124	-2.79026	-1.48877
-2.72975	-1.71137	-2.75728	-1.48886
-2.69588	-1.71151	-2.72417	-1.48895
-2.66153	-1.71165	-2.69097	-1.48903
-2.62955	-1.71178	-2.65688	-1.48912
-2.59566	-1.71192	-2.62398	-1.48921
-2.56337	-1.71206	-2.59068	-1.4893
-2.52954	-1.7122	-2.55624	-1.48939
-2.49575	-1.71234	-2.52274	-1.48948
-2.46216	-1.71248	-2.4898	-1.48957
-2.42897	-1.71261	-2.45607	-1.48966
-2.3956	-1.71275	-2.42217	-1.48975
-2.36247	-1.71289	-2.39037	-1.48984
-2.32875	-1.71302	-2.35629	-1.48992
-2.29616	-1.71316	-2.32235	-1.49001
[truncated: 4,567 more rows]

## Sheet: Supplementary Fig. 3
Temperature	Tan δ
[truncated: 194 more rows]

[truncated: 8 more sheets: Supplementary Fig. 4, Supplementary Fig. 5, Supplementary Fig. 6, Supplementary Fig. 7, Supplementary Fig. 8, Supplementary Fig. 9, Supplementary Fig. 10, Supplementary Fig. 12]
